# Supplementary material for: Role of the M point phonons for the dynamical stability of B2 compounds
Source: Sci Rep. 2022 May 4;12:7258. doi: 10.1038/s41598-022-10658-2 (PMC9068927; doi:10.1038/s41598-022-10658-2)
Supplement: Supplementary file 2 — Supplementary Information 2. [file 41598_2022_10658_MOESM2_ESM.zip]

Archive with 424 entries (423 files):
- pNN/
- pNN/GaRu.txt
- pNN/YHg.txt
- pNN/NiN.txt
- pNN/GdAg.txt
- pNN/VCo.txt
- pNN/ClO.txt
- pNN/MnPd.txt
- pNN/DyPd.txt
- pNN/TlC.txt
- pNN/HfRh.txt
- pNN/KF.txt
- pNN/TmSb.txt
- pNN/IN.txt
- pNN/PrAg.txt
- pNN/LuAs.txt
- pNN/LuMg.txt
- pNN/CaNi.txt
- pNN/ErIr.txt
- pNN/AlIr.txt
- pNN/TiRu.txt
- pNN/LuZn.txt
- pNN/YRh.txt
- pNN/SrHg.txt
- pNN/CaTe.txt
- pNN/TlBi.txt
- pNN/TbCu.txt
- pNN/GdZn.txt
- pNN/PtC.txt
- pNN/ZnAu.txt
- pNN/TiFe.txt
- pNN/GdMg.txt
- pNN/PrBi.txt
- pNN/EuCu.txt
- pNN/ScRu.txt
- pNN/HoAu.txt
- pNN/CuN.txt
- pNN/MgAg.txt
- pNN/KS.txt
- pNN/TcN.txt
- pNN/CoW.txt
- pNN/TmIn.txt
- pNN/MoN.txt
- pNN/LaHg.txt
- pNN/HfPt.txt
- pNN/MgNi.txt
- pNN/AlPd.txt
- pNN/PrMg.txt
- pNN/PrZn.txt
- pNN/SiRh.txt
- pNN/BeRh.txt
- pNN/PrTe.txt
- pNN/ErPd.txt
- pNN/TlCl.txt
- pNN/YbRu.txt
- pNN/BePd.txt
- pNN/RbI.txt
- pNN/ErRh.txt
- pNN/NdTl.txt
- pNN/TiRe.txt
- pNN/ZnAg.txt
- pNN/YIr.txt
- pNN/AlRh.txt
- pNN/HoAg.txt
- pNN/HfIr.txt
- pNN/MgAu.txt
- pNN/PmMg.txt
- pNN/SrS.txt
- pNN/SmRh.txt
- pNN/TaC.txt
- pNN/.DS_Store
- __MACOSX/pNN/._.DS_Store
- pNN/MnN.txt
- pNN/MnSn.txt
- pNN/CeBi.txt
- pNN/TlS.txt
- pNN/BaHg.txt
- pNN/CeMg.txt
- pNN/CeZn.txt
- pNN/ScSb.txt
- pNN/CeTe.txt
- pNN/LuAu.txt
- pNN/ZnNi.txt
- pNN/BrN.txt
- pNN/NdAl.txt
- pNN/NdCd.txt
- pNN/NdN.txt
- pNN/ErHg.txt
- pNN/TbCd.txt
- pNN/KCl.txt
- pNN/TbAl.txt
- pNN/AlPt.txt
- pNN/EuCd.txt
- pNN/GdAu.txt
- pNN/HoAs.txt
- pNN/CuPd.txt
- pNN/MnHg.txt
- pNN/HoMg.txt
- pNN/HoZn.txt
- pNN/HfPd.txt
- pNN/VTc.txt
- pNN/DyRh.txt
- pNN/MnRh.txt
- pNN/CeAg.txt
- pNN/HfC.txt
- pNN/DyHg.txt
- pNN/HoBi.txt
- pNN/PrAu.txt
- pNN/CoMo.txt
- pNN/YbIn.txt
- pNN/TbTl.txt
- pNN/ZrRu.txt
- pNN/TePb.txt
- pNN/EuTl.txt
- pNN/LaS.txt
- pNN/PdN.txt
- pNN/PrIn.txt
- pNN/TbPt.txt
- pNN/NdHg.txt
- pNN/YbAu.txt
- pNN/ZrZn.txt
- __MACOSX/pNN/._ZrZn.txt
- pNN/ErCd.txt
- pNN/AgI.txt
- __MACOSX/pNN/._AgI.txt
- pNN/CeSe.txt
- pNN/CsN.txt
- pNN/OsC.txt
- pNN/SmAl.txt
- pNN/GeTe.txt
- pNN/SmCd.txt
- pNN/VN.txt
- pNN/BaCd.txt
- pNN/ScAu.txt
- pNN/TmMg.txt
- pNN/MgSc.txt
- pNN/SmTl.txt
- __MACOSX/pNN/._SmTl.txt
- pNN/TmTe.txt
- pNN/TmZn.txt
- pNN/YCu.txt
- pNN/CaIn.txt
- pNN/GdIn.txt
- pNN/PdO.txt
- pNN/LuSb.txt
- pNN/ErTl.txt
- pNN/YTi.txt
- pNN/TiTc.txt
- pNN/AlOs.txt
- pNN/ZrCo.txt
- pNN/TbRh.txt
- pNN/TiAu.txt
- pNN/DyAl.txt
- pNN/DyCd.txt
- pNN/InRh.txt
- pNN/TiN.txt
- pNN/DyTl.txt
- pNN/YC.txt
- pNN/TmAg.txt
- pNN/RbBr.txt
- pNN/NCl.txt
- pNN/BeCu.txt
- pNN/NaS.txt
- pNN/TlSb.txt
- pNN/ErN.txt
- pNN/EuHg.txt
- pNN/CdAu.txt
- pNN/TbHg.txt
- pNN/IrC.txt
- pNN/YTl.txt
- pNN/ReN.txt
- pNN/GaNi.txt
- pNN/YbZn.txt
- pNN/TiCo.txt
- pNN/ErCu.txt
- pNN/ZrN.txt
- pNN/CsH.txt
- pNN/YP.txt
- pNN/SmCu.txt
- pNN/ScN.txt
- pNN/VRu.txt
- pNN/ScAs.txt
- pNN/CeS.txt
- pNN/TmAu.txt
- pNN/CsI.txt
- pNN/ScZn.txt
- pNN/InPd.txt
- pNN/HoIn.txt
- pNN/YCd.txt
- pNN/SiOs.txt
- pNN/TiNi.txt
- pNN/YAl.txt
- pNN/GaCo.txt
- pNN/GaAg.txt
- pNN/CdAg.txt
- pNN/CoSi.txt
- pNN/LiAg.txt
- pNN/LuRu.txt
- pNN/SrTl.txt
- pNN/FeRh.txt
- pNN/YbAg.txt
- pNN/TlSe.txt
- pNN/VFe.txt
- pNN/HoN.txt
- pNN/DyCu.txt
- pNN/ScNi.txt
- pNN/LaCd.txt
- pNN/HoSb.txt
- pNN/ScAg.txt
- pNN/ScCo.txt
- pNN/CeP.txt
- pNN/CrN.txt
- pNN/LaTl.txt
- pNN/HfOs.txt
- pNN/NbN.txt
- pNN/CsBr.txt
- pNN/SrCd.txt
- pNN/LiBe.txt
- pNN/CaPd.txt
- pNN/CsCl.txt
- pNN/SnSb.txt
- pNN/NbC.txt
- pNN/YAu.txt
- pNN/MnCo.txt
- pNN/RbAu.txt
- pNN/CdN.txt
- pNN/TmCd.txt
- pNN/HfTc.txt
- pNN/WC.txt
- pNN/ScCu.txt
- pNN/SmMg.txt
- pNN/CeHg.txt
- pNN/BaZn.txt
- pNN/TmTl.txt
- pNN/SmTe.txt
- pNN/CsF.txt
- pNN/MnNi.txt
- pNN/DyAg.txt
- pNN/SmZn.txt
- pNN/BaTe.txt
- pNN/ErAs.txt
- pNN/ErMg.txt
- pNN/TiBe.txt
- pNN/LuIr.txt
- pNN/NaCl.txt
- pNN/ErZn.txt
- pNN/EuSe.txt
- pNN/AlNi.txt
- pNN/LaN.txt
- pNN/HoHg.txt
- pNN/CsS.txt
- pNN/MgPd.txt
- pNN/MnZn.txt
- pNN/TaTc.txt
- pNN/HoRh.txt
- pNN/MgO.txt
- pNN/SmAg.txt
- pNN/ScC.txt
- pNN/DyZn.txt
- pNN/DyMg.txt
- pNN/ZrC.txt
- pNN/DyAs.txt
- pNN/ErAg.txt
- pNN/ErP.txt
- pNN/ZnRh.txt
- pNN/ZrOs.txt
- pNN/ReC.txt
- pNN/AlCo.txt
- pNN/LuPd.txt
- pNN/IrN.txt
- pNN/LuRh.txt
- pNN/YbTl.txt
- pNN/YZn.txt
- pNN/CsAu.txt
- pNN/YMg.txt
- pNN/BeCo.txt
- pNN/YAs.txt
- pNN/MgHg.txt
- pNN/RbCl.txt
- pNN/TaCo.txt
- pNN/TmCu.txt
- pNN/ScP.txt
- pNN/YN.txt
- pNN/ScAl.txt
- pNN/HoPd.txt
- pNN/ScCd.txt
- pNN/LaAg.txt
- pNN/SmAu.txt
- pNN/MgRh.txt
- pNN/ErAu.txt
- pNN/YbCd.txt
- pNN/TiOs.txt
- pNN/NaH.txt
- pNN/BeNi.txt
- pNN/LuHg.txt
- pNN/ZrCu.txt
- pNN/AlAu.txt
- pNN/SrMg.txt
- pNN/GdHg.txt
- pNN/CaHg.txt
[truncated: 124 more entries]
