# Supplementary material for: Role of the M point phonons for the dynamical stability of B2 compounds
Source: Sci Rep. 2022 May 4;12:7258. doi: 10.1038/s41598-022-10658-2 (PMC9068927; doi:10.1038/s41598-022-10658-2)
Supplement: Supplementary file 2 — Supplementary Information 2. [file 41598_2022_10658_MOESM2_ESM.zip › pNN/GaRu.txt]

-9.8  7.7  9.6  9.3  9.3  9.3  9.5  
-9.8  8.4  9.6  9.3  9.3  9.3  9.5  
16.0  8.4  13.4  14.1  14.1  14.1  14.8  
19.3  18.5  18.1  18.8  18.8  18.8  18.9  
26.9  30.0  30.1  30.9  30.9  30.9  31.1  
26.9  30.0  30.1  30.9  30.9  30.9  31.1  
