# Supplementary material for: Role of the M point phonons for the dynamical stability of B2 compounds
Source: Sci Rep. 2022 May 4;12:7258. doi: 10.1038/s41598-022-10658-2 (PMC9068927; doi:10.1038/s41598-022-10658-2)
Supplement: Supplementary file 2 — Supplementary Information 2. [file 41598_2022_10658_MOESM2_ESM.zip › pNN/YHg.txt]

-5.1  3.6  3.9  4.0  4.0  4.0  4.2  
-5.1  3.6  3.9  4.0  4.0  4.0  4.2  
6.5  5.9  6.2  6.2  6.2  6.2  6.4  
9.7  7.6  8.1  8.1  8.1  8.1  7.3  
12.7  17.0  17.7  17.7  17.7  17.7  17.7  
12.7  17.0  17.7  17.7  17.7  17.7  17.7  
