# Supplementary material for: Role of the M point phonons for the dynamical stability of B2 compounds
Source: Sci Rep. 2022 May 4;12:7258. doi: 10.1038/s41598-022-10658-2 (PMC9068927; doi:10.1038/s41598-022-10658-2)
Supplement: Supplementary file 2 — Supplementary Information 2. [file 41598_2022_10658_MOESM2_ESM.zip › pNN/NiN.txt]

-36.8  -51.1  -35.6  -31.7  -31.7  -31.7  -35.2  
-36.8  -21.0  -12.0  -9.1  -9.1  -9.1  -9.9  
-34.0  0.8  13.7  15.1  15.1  15.1  18.3  
-16.6  0.8  13.7  15.1  15.1  15.1  18.3  
-8.7  32.7  37.4  41.0  41.0  41.0  41.4  
-8.7  32.7  37.4  41.0  41.0  41.0  41.4  
