# Supplementary material for: Role of the M point phonons for the dynamical stability of B2 compounds
Source: Sci Rep. 2022 May 4;12:7258. doi: 10.1038/s41598-022-10658-2 (PMC9068927; doi:10.1038/s41598-022-10658-2)
Supplement: Supplementary file 2 — Supplementary Information 2. [file 41598_2022_10658_MOESM2_ESM.zip › pNN/GdAg.txt]

-1.6  2.6  1.3  4.3  4.3  4.3  3.9  
-1.6  2.6  1.3  4.3  4.3  4.3  3.9  
7.7  5.5  5.0  5.8  5.8  5.8  6.6  
9.3  8.2  8.6  9.4  9.4  9.4  9.1  
12.1  13.7  13.5  13.7  13.7  13.7  13.7  
12.1  13.7  13.5  13.7  13.7  13.7  13.7  
