# Supplementary material for: Role of the M point phonons for the dynamical stability of B2 compounds
Source: Sci Rep. 2022 May 4;12:7258. doi: 10.1038/s41598-022-10658-2 (PMC9068927; doi:10.1038/s41598-022-10658-2)
Supplement: Supplementary file 2 — Supplementary Information 2. [file 41598_2022_10658_MOESM2_ESM.zip › pNN/VCo.txt]

-16.1  5.5  7.4  9.0  9.0  9.0  9.9  
-16.1  5.5  7.4  9.0  9.0  9.0  9.9  
17.0  14.1  19.0  19.4  19.4  19.4  19.3  
18.3  20.4  20.7  21.1  21.1  21.1  19.9  
29.7  35.1  35.9  36.0  36.0  36.0  35.8  
29.7  35.1  35.9  36.0  36.0  36.0  35.8  
