# Supplementary material for: Role of the M point phonons for the dynamical stability of B2 compounds
Source: Sci Rep. 2022 May 4;12:7258. doi: 10.1038/s41598-022-10658-2 (PMC9068927; doi:10.1038/s41598-022-10658-2)
Supplement: Supplementary file 2 — Supplementary Information 2. [file 41598_2022_10658_MOESM2_ESM.zip › pNN/ClO.txt]

-24.8  -26.0  -28.6  -27.0  -27.0  -27.0  -29.0  
-24.8  -22.8  -24.2  -21.9  -21.9  -21.9  -22.1  
-22.3  -22.8  -24.2  -21.9  -21.9  -21.9  -22.1  
-15.0  -19.5  -21.1  -20.1  -20.1  -20.1  -21.9  
-10.2  12.2  10.9  11.8  11.8  11.8  12.3  
-10.2  12.2  10.9  11.8  11.8  11.8  12.3  
