# Supplementary material for: Role of the M point phonons for the dynamical stability of B2 compounds
Source: Sci Rep. 2022 May 4;12:7258. doi: 10.1038/s41598-022-10658-2 (PMC9068927; doi:10.1038/s41598-022-10658-2)
Supplement: Supplementary file 2 — Supplementary Information 2. [file 41598_2022_10658_MOESM2_ESM.zip › pNN/MnPd.txt]

-3.8  9.1  9.5  9.6  9.6  9.6  9.5  
-3.8  9.1  9.5  9.6  9.6  9.6  9.5  
14.2  12.6  13.9  14.1  14.1  14.1  14.2  
19.7  17.9  19.3  19.7  19.7  19.7  19.2  
24.6  27.3  27.1  27.4  27.4  27.4  27.3  
24.6  27.3  27.1  27.4  27.4  27.4  27.3  
