# Supplementary material for: Role of the M point phonons for the dynamical stability of B2 compounds
Source: Sci Rep. 2022 May 4;12:7258. doi: 10.1038/s41598-022-10658-2 (PMC9068927; doi:10.1038/s41598-022-10658-2)
Supplement: Supplementary file 2 — Supplementary Information 2. [file 41598_2022_10658_MOESM2_ESM.zip › pNN/DyPd.txt]

2.2  4.6  3.9  5.0  5.0  5.0  5.0  
2.2  5.1  3.9  5.0  5.0  5.0  5.0  
7.5  5.1  6.4  7.0  7.0  7.0  7.3  
9.2  6.2  7.8  8.5  8.5  8.5  8.4  
11.6  15.2  14.6  14.9  14.9  14.9  15.0  
11.6  15.2  14.6  14.9  14.9  14.9  15.0  
