# Supplementary material for: Role of the M point phonons for the dynamical stability of B2 compounds
Source: Sci Rep. 2022 May 4;12:7258. doi: 10.1038/s41598-022-10658-2 (PMC9068927; doi:10.1038/s41598-022-10658-2)
Supplement: Supplementary file 2 — Supplementary Information 2. [file 41598_2022_10658_MOESM2_ESM.zip › pNN/TlC.txt]

-8.0  -22.7  -37.4  -35.8  -35.8  -35.8  -31.1  
-8.0  -6.7  -20.4  -17.3  -17.3  -17.3  -8.9  
1.6  -6.7  -20.4  -17.3  -17.3  -17.3  -8.9  
6.7  -6.4  -6.5  -5.9  -5.9  -5.9  -6.0  
10.5  13.4  12.5  12.8  12.8  12.8  13.4  
10.5  13.4  12.5  12.8  12.8  12.8  13.4  
