# Supplementary material for: Role of the M point phonons for the dynamical stability of B2 compounds
Source: Sci Rep. 2022 May 4;12:7258. doi: 10.1038/s41598-022-10658-2 (PMC9068927; doi:10.1038/s41598-022-10658-2)
Supplement: Supplementary file 2 — Supplementary Information 2. [file 41598_2022_10658_MOESM2_ESM.zip › pNN/HfRh.txt]

-2.8  -2.9  2.0  5.8  5.8  5.8  7.1  
-2.8  6.5  5.1  8.7  8.7  8.7  8.7  
9.1  7.3  5.1  8.7  8.7  8.7  8.7  
12.0  7.3  10.3  11.1  11.1  11.1  10.9  
15.3  18.3  17.9  17.8  17.8  17.8  17.7  
15.3  18.3  17.9  17.8  17.8  17.8  17.7  
