# Supplementary material for: Role of the M point phonons for the dynamical stability of B2 compounds
Source: Sci Rep. 2022 May 4;12:7258. doi: 10.1038/s41598-022-10658-2 (PMC9068927; doi:10.1038/s41598-022-10658-2)
Supplement: Supplementary file 2 — Supplementary Information 2. [file 41598_2022_10658_MOESM2_ESM.zip › pNN/KF.txt]

12.0  -9.1  6.5  1.4  1.4  1.4  2.8  
12.0  -4.8  13.6  10.2  10.2  10.2  10.8  
13.5  20.8  20.0  19.9  19.9  19.9  20.3  
19.4  20.8  20.0  19.9  19.9  19.9  20.3  
20.4  27.5  26.0  23.7  23.7  23.7  24.4  
20.4  27.5  26.0  23.7  23.7  23.7  24.4  
