# Supplementary material for: Role of the M point phonons for the dynamical stability of B2 compounds
Source: Sci Rep. 2022 May 4;12:7258. doi: 10.1038/s41598-022-10658-2 (PMC9068927; doi:10.1038/s41598-022-10658-2)
Supplement: Supplementary file 2 — Supplementary Information 2. [file 41598_2022_10658_MOESM2_ESM.zip › pNN/TmSb.txt]

-2.8  2.9  -4.5  -6.3  -6.3  -6.3  -10.0  
-2.8  6.0  5.6  4.2  4.2  4.2  3.3  
7.9  9.0  8.5  7.4  7.4  7.4  6.7  
9.3  9.0  8.5  7.4  7.4  7.4  6.7  
12.5  15.6  15.3  14.8  14.8  14.8  14.6  
12.5  15.6  15.3  14.8  14.8  14.8  14.6  
