# Supplementary material for: Role of the M point phonons for the dynamical stability of B2 compounds
Source: Sci Rep. 2022 May 4;12:7258. doi: 10.1038/s41598-022-10658-2 (PMC9068927; doi:10.1038/s41598-022-10658-2)
Supplement: Supplementary file 2 — Supplementary Information 2. [file 41598_2022_10658_MOESM2_ESM.zip › pNN/IN.txt]

-32.7  -25.9  -14.0  -14.0  -14.0  -14.0  -13.4  
-32.7  -22.5  -12.6  -12.5  -12.5  -12.5  -7.7  
-32.2  -22.5  -12.6  -12.5  -12.5  -12.5  -7.7  
-10.7  -17.5  -4.1  -5.7  -5.7  -5.7  5.7  
-9.0  15.5  17.4  16.9  16.9  16.9  16.8  
-9.0  15.5  17.4  16.9  16.9  16.9  16.8  
