# Supplementary material for: Role of the M point phonons for the dynamical stability of B2 compounds
Source: Sci Rep. 2022 May 4;12:7258. doi: 10.1038/s41598-022-10658-2 (PMC9068927; doi:10.1038/s41598-022-10658-2)
Supplement: Supplementary file 2 — Supplementary Information 2. [file 41598_2022_10658_MOESM2_ESM.zip › pNN/PrAg.txt]

-2.3  1.9  -1.4  3.6  3.6  3.6  3.1  
-2.3  1.9  -1.4  3.6  3.6  3.6  3.1  
7.7  4.9  3.9  4.9  4.9  4.9  6.2  
8.8  8.1  8.4  9.1  9.1  9.1  8.8  
11.9  13.3  13.0  13.2  13.2  13.2  13.3  
11.9  13.3  13.0  13.2  13.2  13.2  13.3  
