# Supplementary material for: Role of the M point phonons for the dynamical stability of B2 compounds
Source: Sci Rep. 2022 May 4;12:7258. doi: 10.1038/s41598-022-10658-2 (PMC9068927; doi:10.1038/s41598-022-10658-2)
Supplement: Supplementary file 2 — Supplementary Information 2. [file 41598_2022_10658_MOESM2_ESM.zip › pNN/LuAs.txt]

2.6  -7.4  -10.7  -12.9  -12.9  -12.9  -17.2  
2.6  3.1  2.4  -4.1  -4.1  -4.1  -4.7  
7.4  13.0  12.5  10.8  10.8  10.8  10.6  
11.3  13.0  12.5  10.8  10.8  10.8  10.6  
13.3  18.7  18.3  17.3  17.3  17.3  17.1  
13.3  18.7  18.3  17.3  17.3  17.3  17.1  
