# Supplementary material for: Role of the M point phonons for the dynamical stability of B2 compounds
Source: Sci Rep. 2022 May 4;12:7258. doi: 10.1038/s41598-022-10658-2 (PMC9068927; doi:10.1038/s41598-022-10658-2)
Supplement: Supplementary file 2 — Supplementary Information 2. [file 41598_2022_10658_MOESM2_ESM.zip › pNN/LuMg.txt]

3.7  4.0  -2.3  4.6  4.6  4.6  3.7  
3.7  4.0  -2.3  4.6  4.6  4.6  3.7  
9.3  10.0  8.7  9.0  9.0  9.0  8.7  
25.0  24.5  23.3  23.8  23.8  23.8  22.8  
26.5  24.5  23.3  23.8  23.8  23.8  22.8  
26.5  26.6  25.9  26.8  26.8  26.8  26.0  
