# Supplementary material for: Role of the M point phonons for the dynamical stability of B2 compounds
Source: Sci Rep. 2022 May 4;12:7258. doi: 10.1038/s41598-022-10658-2 (PMC9068927; doi:10.1038/s41598-022-10658-2)
Supplement: Supplementary file 2 — Supplementary Information 2. [file 41598_2022_10658_MOESM2_ESM.zip › pNN/CaNi.txt]

6.4  5.1  5.0  5.5  5.5  5.5  5.8  
6.4  5.1  5.0  5.5  5.5  5.5  5.8  
14.0  14.4  13.6  13.9  13.9  13.9  13.7  
16.9  15.4  16.7  16.9  16.9  16.9  17.0  
21.0  27.8  26.5  26.7  26.7  26.7  26.7  
21.0  27.8  26.5  26.7  26.7  26.7  26.7  
