# Supplementary material for: Role of the M point phonons for the dynamical stability of B2 compounds
Source: Sci Rep. 2022 May 4;12:7258. doi: 10.1038/s41598-022-10658-2 (PMC9068927; doi:10.1038/s41598-022-10658-2)
Supplement: Supplementary file 2 — Supplementary Information 2. [file 41598_2022_10658_MOESM2_ESM.zip › pNN/ErIr.txt]

5.5  8.6  10.6  10.1  10.1  10.1  10.1  
5.5  10.5  10.6  10.1  10.1  10.1  10.1  
10.8  10.5  11.1  10.9  10.9  10.9  10.8  
11.6  12.0  13.6  13.4  13.4  13.4  13.0  
14.8  19.1  18.7  18.7  18.7  18.7  18.6  
14.8  19.1  18.7  18.7  18.7  18.7  18.6  
