# Supplementary material for: Role of the M point phonons for the dynamical stability of B2 compounds
Source: Sci Rep. 2022 May 4;12:7258. doi: 10.1038/s41598-022-10658-2 (PMC9068927; doi:10.1038/s41598-022-10658-2)
Supplement: Supplementary file 2 — Supplementary Information 2. [file 41598_2022_10658_MOESM2_ESM.zip › pNN/AlIr.txt]

3.1  11.4  13.9  13.8  13.8  13.8  14.3  
3.1  16.3  16.9  15.9  15.9  15.9  16.4  
12.5  16.3  16.9  15.9  15.9  15.9  16.4  
33.2  24.4  32.6  32.3  32.3  32.3  32.6  
35.4  40.5  40.1  40.2  40.2  40.2  41.0  
35.4  40.5  40.1  40.2  40.2  40.2  41.0  
