# Supplementary material for: Role of the M point phonons for the dynamical stability of B2 compounds
Source: Sci Rep. 2022 May 4;12:7258. doi: 10.1038/s41598-022-10658-2 (PMC9068927; doi:10.1038/s41598-022-10658-2)
Supplement: Supplementary file 2 — Supplementary Information 2. [file 41598_2022_10658_MOESM2_ESM.zip › pNN/TiRu.txt]

13.8  12.4  21.6  20.9  20.9  20.9  20.2  
13.8  19.6  24.3  22.9  22.9  22.9  22.5  
16.8  24.8  25.5  24.3  24.3  24.3  24.6  
24.4  24.8  25.5  24.3  24.3  24.3  24.6  
26.2  36.3  35.6  34.9  34.9  34.9  35.0  
26.2  36.3  35.6  34.9  34.9  34.9  35.0  
