# Supplementary material for: Role of the M point phonons for the dynamical stability of B2 compounds
Source: Sci Rep. 2022 May 4;12:7258. doi: 10.1038/s41598-022-10658-2 (PMC9068927; doi:10.1038/s41598-022-10658-2)
Supplement: Supplementary file 2 — Supplementary Information 2. [file 41598_2022_10658_MOESM2_ESM.zip › pNN/LuZn.txt]

-3.0  4.7  4.6  5.6  5.6  5.6  5.3  
-3.0  4.7  4.6  5.6  5.6  5.6  5.3  
8.6  8.2  7.1  7.4  7.4  7.4  6.6  
14.0  14.3  14.7  15.1  15.1  15.1  14.7  
16.7  16.9  16.9  17.1  17.1  17.1  17.4  
16.7  16.9  16.9  17.1  17.1  17.1  17.4  
