# Supplementary material for: Role of the M point phonons for the dynamical stability of B2 compounds
Source: Sci Rep. 2022 May 4;12:7258. doi: 10.1038/s41598-022-10658-2 (PMC9068927; doi:10.1038/s41598-022-10658-2)
Supplement: Supplementary file 2 — Supplementary Information 2. [file 41598_2022_10658_MOESM2_ESM.zip › pNN/YRh.txt]

7.0  8.0  11.2  11.0  11.0  11.0  10.9  
7.0  12.1  12.4  12.1  12.1  12.1  11.9  
12.2  12.1  12.4  12.1  12.1  12.1  11.9  
13.1  12.4  14.7  14.6  14.6  14.6  14.1  
16.4  23.6  22.8  22.8  22.8  22.8  22.8  
16.4  23.6  22.8  22.8  22.8  22.8  22.8  
