# Supplementary material for: Role of the M point phonons for the dynamical stability of B2 compounds
Source: Sci Rep. 2022 May 4;12:7258. doi: 10.1038/s41598-022-10658-2 (PMC9068927; doi:10.1038/s41598-022-10658-2)
Supplement: Supplementary file 2 — Supplementary Information 2. [file 41598_2022_10658_MOESM2_ESM.zip › pNN/SrHg.txt]

1.9  4.2  4.3  4.6  4.6  4.6  4.5  
1.9  4.2  4.3  4.6  4.6  4.6  4.5  
5.5  5.0  5.5  5.7  5.7  5.7  5.6  
8.3  8.2  7.4  7.8  7.8  7.8  7.9  
9.7  13.7  13.6  13.8  13.8  13.8  13.8  
9.7  13.7  13.6  13.8  13.8  13.8  13.8  
