# Supplementary material for: Role of the M point phonons for the dynamical stability of B2 compounds
Source: Sci Rep. 2022 May 4;12:7258. doi: 10.1038/s41598-022-10658-2 (PMC9068927; doi:10.1038/s41598-022-10658-2)
Supplement: Supplementary file 2 — Supplementary Information 2. [file 41598_2022_10658_MOESM2_ESM.zip › pNN/CaTe.txt]

6.4  -9.6  -10.0  -10.4  -10.4  -10.4  -11.5  
6.4  -9.4  7.4  5.5  5.5  5.5  5.1  
6.4  11.6  11.5  10.7  10.7  10.7  10.7  
11.4  11.6  11.5  10.7  10.7  10.7  10.7  
11.4  17.5  14.8  14.3  14.3  14.3  15.5  
11.4  17.5  14.8  14.3  14.3  14.3  15.5  
