# Supplementary material for: Role of the M point phonons for the dynamical stability of B2 compounds
Source: Sci Rep. 2022 May 4;12:7258. doi: 10.1038/s41598-022-10658-2 (PMC9068927; doi:10.1038/s41598-022-10658-2)
Supplement: Supplementary file 2 — Supplementary Information 2. [file 41598_2022_10658_MOESM2_ESM.zip › pNN/TlBi.txt]

-4.6  -3.6  -3.3  -2.3  -2.3  -2.3  -2.6  
-4.6  -3.6  -3.3  -2.3  -2.3  -2.3  -2.6  
5.5  5.4  4.5  5.0  5.0  5.0  5.5  
5.6  5.4  5.9  6.3  6.3  6.3  6.3  
9.1  9.6  9.7  9.9  9.9  9.9  9.8  
9.1  9.6  9.7  9.9  9.9  9.9  9.8  
