# Supplementary material for: Role of the M point phonons for the dynamical stability of B2 compounds
Source: Sci Rep. 2022 May 4;12:7258. doi: 10.1038/s41598-022-10658-2 (PMC9068927; doi:10.1038/s41598-022-10658-2)
Supplement: Supplementary file 2 — Supplementary Information 2. [file 41598_2022_10658_MOESM2_ESM.zip › pNN/TbCu.txt]

3.8  3.4  -2.6  4.7  4.7  4.7  3.6  
3.8  3.4  -2.6  4.7  4.7  4.7  3.6  
7.8  4.9  3.9  5.0  5.0  5.0  6.0  
12.3  10.9  11.3  12.4  12.4  12.4  11.7  
14.0  14.7  14.3  14.5  14.5  14.5  14.4  
14.0  14.7  14.3  14.5  14.5  14.5  14.4  
