# Supplementary material for: Role of the M point phonons for the dynamical stability of B2 compounds
Source: Sci Rep. 2022 May 4;12:7258. doi: 10.1038/s41598-022-10658-2 (PMC9068927; doi:10.1038/s41598-022-10658-2)
Supplement: Supplementary file 2 — Supplementary Information 2. [file 41598_2022_10658_MOESM2_ESM.zip › pNN/GdZn.txt]

-3.3  5.3  3.6  4.3  4.3  4.3  4.9  
-3.3  5.3  3.6  4.3  4.3  4.3  4.9  
8.1  9.0  6.4  6.9  6.9  6.9  6.6  
12.6  13.2  13.2  13.7  13.7  13.7  14.2  
15.4  16.2  15.9  16.3  16.3  16.3  16.6  
15.4  16.2  15.9  16.3  16.3  16.3  16.6  
