# Supplementary material for: Role of the M point phonons for the dynamical stability of B2 compounds
Source: Sci Rep. 2022 May 4;12:7258. doi: 10.1038/s41598-022-10658-2 (PMC9068927; doi:10.1038/s41598-022-10658-2)
Supplement: Supplementary file 2 — Supplementary Information 2. [file 41598_2022_10658_MOESM2_ESM.zip › pNN/PtC.txt]

-38.4  -49.3  -40.4  -35.4  -35.4  -35.4  -38.0  
-38.4  -26.1  -22.1  -13.6  -13.6  -13.6  -15.1  
-38.3  -26.1  -22.1  -13.6  -13.6  -13.6  -15.1  
-9.5  -12.1  -8.5  -7.0  -7.0  -7.0  -6.7  
-9.2  9.9  10.5  14.7  14.7  14.7  13.5  
-9.2  9.9  10.5  14.7  14.7  14.7  13.5  
