# Supplementary material for: Role of the M point phonons for the dynamical stability of B2 compounds
Source: Sci Rep. 2022 May 4;12:7258. doi: 10.1038/s41598-022-10658-2 (PMC9068927; doi:10.1038/s41598-022-10658-2)
Supplement: Supplementary file 2 — Supplementary Information 2. [file 41598_2022_10658_MOESM2_ESM.zip › pNN/ZnAu.txt]

-8.3  -3.6  -2.7  -3.2  -3.2  -3.2  2.4  
-8.3  -3.6  -2.7  -3.2  -3.2  -3.2  2.4  
8.0  5.1  6.3  6.2  6.2  6.2  7.0  
13.9  11.8  13.6  13.4  13.4  13.4  14.4  
18.0  19.7  20.0  19.9  19.9  19.9  20.2  
18.0  19.7  20.0  19.9  19.9  19.9  20.2  
