# Supplementary material for: Role of the M point phonons for the dynamical stability of B2 compounds
Source: Sci Rep. 2022 May 4;12:7258. doi: 10.1038/s41598-022-10658-2 (PMC9068927; doi:10.1038/s41598-022-10658-2)
Supplement: Supplementary file 2 — Supplementary Information 2. [file 41598_2022_10658_MOESM2_ESM.zip › pNN/TiFe.txt]

19.1  9.7  22.3  21.3  21.3  21.3  21.0  
19.1  24.4  27.6  26.8  26.8  26.8  25.8  
22.1  29.6  29.8  28.7  28.7  28.7  28.8  
23.9  29.6  29.8  28.7  28.7  28.7  28.8  
26.4  38.7  37.6  37.3  37.3  37.3  37.4  
26.4  38.7  37.6  37.3  37.3  37.3  37.4  
