# Supplementary material for: Role of the M point phonons for the dynamical stability of B2 compounds
Source: Sci Rep. 2022 May 4;12:7258. doi: 10.1038/s41598-022-10658-2 (PMC9068927; doi:10.1038/s41598-022-10658-2)
Supplement: Supplementary file 2 — Supplementary Information 2. [file 41598_2022_10658_MOESM2_ESM.zip › pNN/GdMg.txt]

3.5  5.7  0.4  5.0  5.0  5.0  4.3  
3.5  5.7  0.4  5.0  5.0  5.0  4.3  
9.4  10.7  8.1  8.6  8.6  8.6  8.7  
23.9  23.7  22.2  22.9  22.9  22.9  22.1  
25.5  23.7  22.2  22.9  22.9  22.9  22.1  
25.5  25.8  24.6  25.6  25.6  25.6  25.1  
