# Supplementary material for: Role of the M point phonons for the dynamical stability of B2 compounds
Source: Sci Rep. 2022 May 4;12:7258. doi: 10.1038/s41598-022-10658-2 (PMC9068927; doi:10.1038/s41598-022-10658-2)
Supplement: Supplementary file 2 — Supplementary Information 2. [file 41598_2022_10658_MOESM2_ESM.zip › pNN/PrBi.txt]

-3.0  4.8  3.9  0.6  0.6  0.6  -4.5  
-3.0  7.0  4.9  3.7  3.7  3.7  3.2  
7.2  7.0  7.1  6.3  6.3  6.3  5.9  
8.7  7.0  7.1  6.3  6.3  6.3  5.9  
11.7  15.5  15.1  14.6  14.6  14.6  14.3  
11.7  15.5  15.1  14.6  14.6  14.6  14.3  
