# Supplementary material for: Role of the M point phonons for the dynamical stability of B2 compounds
Source: Sci Rep. 2022 May 4;12:7258. doi: 10.1038/s41598-022-10658-2 (PMC9068927; doi:10.1038/s41598-022-10658-2)
Supplement: Supplementary file 2 — Supplementary Information 2. [file 41598_2022_10658_MOESM2_ESM.zip › pNN/EuCu.txt]

4.5  4.7  2.7  3.9  3.9  3.9  4.4  
4.5  4.7  2.7  3.9  3.9  3.9  4.4  
7.7  7.0  6.9  7.2  7.2  7.2  7.4  
11.9  12.0  11.5  12.0  12.0  12.0  12.4  
13.4  13.4  12.8  13.1  13.1  13.1  13.2  
13.4  13.4  12.8  13.1  13.1  13.1  13.2  
