# Supplementary material for: Role of the M point phonons for the dynamical stability of B2 compounds
Source: Sci Rep. 2022 May 4;12:7258. doi: 10.1038/s41598-022-10658-2 (PMC9068927; doi:10.1038/s41598-022-10658-2)
Supplement: Supplementary file 2 — Supplementary Information 2. [file 41598_2022_10658_MOESM2_ESM.zip › pNN/ScRu.txt]

7.8  14.5  15.3  15.4  15.4  15.4  15.1  
7.8  14.6  15.3  15.4  15.4  15.4  15.1  
14.7  14.6  18.6  18.7  18.7  18.7  19.4  
22.0  16.1  20.2  20.4  20.4  20.4  19.6  
25.3  33.5  32.6  32.8  32.8  32.8  32.0  
25.3  33.5  32.6  32.8  32.8  32.8  32.0  
