# Supplementary material for: Role of the M point phonons for the dynamical stability of B2 compounds
Source: Sci Rep. 2022 May 4;12:7258. doi: 10.1038/s41598-022-10658-2 (PMC9068927; doi:10.1038/s41598-022-10658-2)
Supplement: Supplementary file 2 — Supplementary Information 2. [file 41598_2022_10658_MOESM2_ESM.zip › pNN/HoAu.txt]

-3.3  2.9  2.5  3.5  3.5  3.5  3.0  
-3.3  3.3  2.5  3.5  3.5  3.5  3.0  
6.2  3.3  3.5  4.3  4.3  4.3  3.9  
6.8  3.9  6.2  6.8  6.8  6.8  6.9  
9.8  13.6  13.7  14.0  14.0  14.0  13.9  
9.8  13.6  13.7  14.0  14.0  14.0  13.9  
