# Supplementary material for: Role of the M point phonons for the dynamical stability of B2 compounds
Source: Sci Rep. 2022 May 4;12:7258. doi: 10.1038/s41598-022-10658-2 (PMC9068927; doi:10.1038/s41598-022-10658-2)
Supplement: Supplementary file 2 — Supplementary Information 2. [file 41598_2022_10658_MOESM2_ESM.zip › pNN/CuN.txt]

-14.7  -33.6  -8.5  -5.5  -5.5  -5.5  -5.5  
-14.7  -15.1  16.2  21.2  21.2  21.2  19.6  
-14.6  21.5  23.2  24.1  24.1  24.1  23.9  
-6.9  21.5  23.2  24.1  24.1  24.1  23.9  
-6.8  34.6  36.8  39.2  39.2  39.2  39.5  
-6.8  34.6  36.8  39.2  39.2  39.2  39.5  
