# Supplementary material for: Role of the M point phonons for the dynamical stability of B2 compounds
Source: Sci Rep. 2022 May 4;12:7258. doi: 10.1038/s41598-022-10658-2 (PMC9068927; doi:10.1038/s41598-022-10658-2)
Supplement: Supplementary file 2 — Supplementary Information 2. [file 41598_2022_10658_MOESM2_ESM.zip › pNN/MgAg.txt]

-5.6  3.1  4.5  5.5  5.5  5.5  6.9  
-5.6  3.1  4.5  5.5  5.5  5.5  6.9  
10.4  9.8  11.1  11.4  11.4  11.4  12.1  
21.9  21.3  21.4  22.1  22.1  22.1  22.8  
24.9  29.8  29.9  30.4  30.4  30.4  30.6  
24.9  29.8  29.9  30.4  30.4  30.4  30.6  
