# Supplementary material for: Role of the M point phonons for the dynamical stability of B2 compounds
Source: Sci Rep. 2022 May 4;12:7258. doi: 10.1038/s41598-022-10658-2 (PMC9068927; doi:10.1038/s41598-022-10658-2)
Supplement: Supplementary file 2 — Supplementary Information 2. [file 41598_2022_10658_MOESM2_ESM.zip › pNN/KS.txt]

2.8  5.2  5.5  6.5  6.5  6.5  6.5  
2.8  5.2  5.5  6.5  6.5  6.5  6.5  
11.4  10.4  10.0  9.9  9.9  9.9  10.1  
12.6  12.2  13.7  13.6  13.6  13.6  13.5  
16.8  18.2  18.3  17.8  17.8  17.8  17.8  
16.8  18.2  18.3  17.8  17.8  17.8  17.8  
