# Supplementary material for: Role of the M point phonons for the dynamical stability of B2 compounds
Source: Sci Rep. 2022 May 4;12:7258. doi: 10.1038/s41598-022-10658-2 (PMC9068927; doi:10.1038/s41598-022-10658-2)
Supplement: Supplementary file 2 — Supplementary Information 2. [file 41598_2022_10658_MOESM2_ESM.zip › pNN/TcN.txt]

-25.4  -37.9  -20.2  -15.0  -15.0  -15.0  -22.9  
-25.4  -19.0  -8.7  -7.1  -7.1  -7.1  -9.6  
-21.6  19.7  21.6  23.1  23.1  23.1  23.5  
-8.2  19.7  21.6  23.1  23.1  23.1  23.5  
10.6  40.0  42.4  44.0  44.0  44.0  40.5  
10.6  40.0  42.4  44.0  44.0  44.0  40.5  
