# Supplementary material for: Role of the M point phonons for the dynamical stability of B2 compounds
Source: Sci Rep. 2022 May 4;12:7258. doi: 10.1038/s41598-022-10658-2 (PMC9068927; doi:10.1038/s41598-022-10658-2)
Supplement: Supplementary file 2 — Supplementary Information 2. [file 41598_2022_10658_MOESM2_ESM.zip › pNN/CoW.txt]

-18.7  -18.1  -17.4  -16.6  -16.6  -16.6  -16.7  
-18.7  -18.1  -17.4  -16.6  -16.6  -16.6  -16.7  
9.0  10.1  8.8  9.5  9.5  9.5  9.5  
15.8  12.6  11.0  11.2  11.2  11.2  9.9  
26.1  26.2  26.8  26.5  26.5  26.5  26.3  
26.1  26.2  26.8  26.5  26.5  26.5  26.3  
