# Supplementary material for: Role of the M point phonons for the dynamical stability of B2 compounds
Source: Sci Rep. 2022 May 4;12:7258. doi: 10.1038/s41598-022-10658-2 (PMC9068927; doi:10.1038/s41598-022-10658-2)
Supplement: Supplementary file 2 — Supplementary Information 2. [file 41598_2022_10658_MOESM2_ESM.zip › pNN/TmIn.txt]

-7.6  4.5  4.8  3.7  3.7  3.7  3.8  
-7.6  4.5  4.8  3.7  3.7  3.7  3.8  
9.1  8.2  8.6  8.4  8.4  8.4  8.6  
11.0  11.4  11.2  10.9  10.9  10.9  11.3  
16.1  18.4  18.5  18.5  18.5  18.5  18.6  
16.1  18.4  18.5  18.5  18.5  18.5  18.6  
