# Supplementary material for: Role of the M point phonons for the dynamical stability of B2 compounds
Source: Sci Rep. 2022 May 4;12:7258. doi: 10.1038/s41598-022-10658-2 (PMC9068927; doi:10.1038/s41598-022-10658-2)
Supplement: Supplementary file 2 — Supplementary Information 2. [file 41598_2022_10658_MOESM2_ESM.zip › pNN/MoN.txt]

-20.5  -26.1  -21.1  -17.8  -17.8  -17.8  -21.2  
-20.5  -21.8  -17.0  -16.5  -16.5  -16.5  -15.7  
4.1  13.3  10.4  15.0  15.0  15.0  15.0  
10.8  13.3  10.4  15.0  15.0  15.0  15.0  
23.5  43.2  44.4  44.7  44.7  44.7  41.9  
23.5  43.2  44.4  44.7  44.7  44.7  41.9  
