# Supplementary material for: Role of the M point phonons for the dynamical stability of B2 compounds
Source: Sci Rep. 2022 May 4;12:7258. doi: 10.1038/s41598-022-10658-2 (PMC9068927; doi:10.1038/s41598-022-10658-2)
Supplement: Supplementary file 2 — Supplementary Information 2. [file 41598_2022_10658_MOESM2_ESM.zip › pNN/HfPt.txt]

-8.2  -7.2  -8.1  -6.3  -6.3  -6.3  -6.9  
-8.2  -7.2  -8.1  -6.3  -6.3  -6.3  -6.6  
6.7  -6.3  -8.1  -6.2  -6.2  -6.2  -6.6  
7.0  3.2  8.8  10.3  10.3  10.3  10.0  
12.7  16.1  16.5  17.3  17.3  17.3  16.9  
12.7  16.1  16.5  17.3  17.3  17.3  16.9  
