# Supplementary material for: Role of the M point phonons for the dynamical stability of B2 compounds
Source: Sci Rep. 2022 May 4;12:7258. doi: 10.1038/s41598-022-10658-2 (PMC9068927; doi:10.1038/s41598-022-10658-2)
Supplement: Supplementary file 2 — Supplementary Information 2. [file 41598_2022_10658_MOESM2_ESM.zip › pNN/MgNi.txt]

-0.8  7.9  9.5  10.5  10.5  10.5  9.9  
-0.8  7.9  9.5  10.5  10.5  10.5  9.9  
18.3  20.4  22.5  23.0  23.0  23.0  22.8  
28.4  27.7  27.4  28.3  28.3  28.3  28.5  
33.8  40.4  39.7  40.3  40.3  40.3  40.5  
33.8  40.4  39.7  40.3  40.3  40.3  40.5  
