# Supplementary material for: Role of the M point phonons for the dynamical stability of B2 compounds
Source: Sci Rep. 2022 May 4;12:7258. doi: 10.1038/s41598-022-10658-2 (PMC9068927; doi:10.1038/s41598-022-10658-2)
Supplement: Supplementary file 2 — Supplementary Information 2. [file 41598_2022_10658_MOESM2_ESM.zip › pNN/AlPd.txt]

-8.0  6.9  9.8  10.9  10.9  10.9  11.7  
-8.0  9.1  9.8  11.0  11.0  11.0  11.9  
11.9  9.1  10.4  11.0  11.0  11.0  11.9  
23.7  19.4  24.6  25.5  25.5  25.5  26.3  
27.7  32.8  33.1  33.6  33.6  33.6  33.8  
27.7  32.8  33.1  33.6  33.6  33.6  33.8  
