# Supplementary material for: Role of the M point phonons for the dynamical stability of B2 compounds
Source: Sci Rep. 2022 May 4;12:7258. doi: 10.1038/s41598-022-10658-2 (PMC9068927; doi:10.1038/s41598-022-10658-2)
Supplement: Supplementary file 2 — Supplementary Information 2. [file 41598_2022_10658_MOESM2_ESM.zip › pNN/PrMg.txt]

2.0  6.1  -1.4  4.4  4.4  4.4  0.5  
2.0  6.1  -1.4  4.4  4.4  4.4  0.5  
9.4  10.7  7.8  8.3  8.3  8.3  8.7  
22.6  22.9  21.3  21.9  21.9  21.9  20.8  
24.4  22.9  21.3  21.9  21.9  21.9  20.8  
24.4  24.4  22.6  23.5  23.5  23.5  22.4  
