# Supplementary material for: Role of the M point phonons for the dynamical stability of B2 compounds
Source: Sci Rep. 2022 May 4;12:7258. doi: 10.1038/s41598-022-10658-2 (PMC9068927; doi:10.1038/s41598-022-10658-2)
Supplement: Supplementary file 2 — Supplementary Information 2. [file 41598_2022_10658_MOESM2_ESM.zip › pNN/PrZn.txt]

-4.4  5.5  1.9  2.6  2.6  2.6  -2.6  
-4.4  5.5  1.9  2.6  2.6  2.6  -2.6  
8.0  9.1  6.3  6.7  6.7  6.7  7.0  
11.7  12.1  11.4  11.9  11.9  11.9  11.2  
14.9  16.4  15.8  16.2  16.2  16.2  15.9  
14.9  16.4  15.8  16.2  16.2  16.2  15.9  
