# Supplementary material for: Role of the M point phonons for the dynamical stability of B2 compounds
Source: Sci Rep. 2022 May 4;12:7258. doi: 10.1038/s41598-022-10658-2 (PMC9068927; doi:10.1038/s41598-022-10658-2)
Supplement: Supplementary file 2 — Supplementary Information 2. [file 41598_2022_10658_MOESM2_ESM.zip › pNN/SiRh.txt]

-10.6  -4.5  9.2  11.0  11.0  11.0  9.5  
-10.6  6.9  9.4  13.2  13.2  13.2  10.7  
8.7  8.9  9.4  13.2  13.2  13.2  10.7  
16.6  8.9  18.2  21.6  21.6  21.6  21.2  
21.5  27.3  28.3  29.8  29.8  29.8  28.2  
21.5  27.3  28.3  29.8  29.8  29.8  28.2  
