# Supplementary material for: Role of the M point phonons for the dynamical stability of B2 compounds
Source: Sci Rep. 2022 May 4;12:7258. doi: 10.1038/s41598-022-10658-2 (PMC9068927; doi:10.1038/s41598-022-10658-2)
Supplement: Supplementary file 2 — Supplementary Information 2. [file 41598_2022_10658_MOESM2_ESM.zip › pNN/BeRh.txt]

-11.2  13.9  18.0  18.2  18.2  18.2  17.3  
-11.2  18.1  19.1  18.3  18.3  18.3  17.9  
14.5  18.1  19.1  18.3  18.3  18.3  17.9  
49.1  50.1  49.7  50.5  50.5  50.5  49.2  
52.4  53.1  52.9  54.0  54.0  54.0  53.6  
52.4  53.1  52.9  54.0  54.0  54.0  53.6  
