# Supplementary material for: Role of the M point phonons for the dynamical stability of B2 compounds
Source: Sci Rep. 2022 May 4;12:7258. doi: 10.1038/s41598-022-10658-2 (PMC9068927; doi:10.1038/s41598-022-10658-2)
Supplement: Supplementary file 2 — Supplementary Information 2. [file 41598_2022_10658_MOESM2_ESM.zip › pNN/PrTe.txt]

4.6  6.7  8.2  9.5  9.5  9.5  9.2  
4.6  7.3  9.5  10.5  10.5  10.5  10.0  
7.9  10.2  9.8  11.0  11.0  11.0  10.7  
8.3  10.2  9.8  11.0  11.0  11.0  10.7  
10.5  14.2  14.1  14.8  14.8  14.8  14.2  
10.5  14.2  14.1  14.8  14.8  14.8  14.2  
