# Supplementary material for: Role of the M point phonons for the dynamical stability of B2 compounds
Source: Sci Rep. 2022 May 4;12:7258. doi: 10.1038/s41598-022-10658-2 (PMC9068927; doi:10.1038/s41598-022-10658-2)
Supplement: Supplementary file 2 — Supplementary Information 2. [file 41598_2022_10658_MOESM2_ESM.zip › pNN/ErPd.txt]

2.5  5.1  4.9  5.8  5.8  5.8  5.6  
2.5  5.7  4.9  5.8  5.8  5.8  5.6  
7.6  5.7  6.7  7.2  7.2  7.2  7.6  
9.5  6.7  8.4  9.0  9.0  9.0  8.8  
11.9  15.4  14.8  15.1  15.1  15.1  15.1  
11.9  15.4  14.8  15.1  15.1  15.1  15.1  
