# Supplementary material for: Role of the M point phonons for the dynamical stability of B2 compounds
Source: Sci Rep. 2022 May 4;12:7258. doi: 10.1038/s41598-022-10658-2 (PMC9068927; doi:10.1038/s41598-022-10658-2)
Supplement: Supplementary file 2 — Supplementary Information 2. [file 41598_2022_10658_MOESM2_ESM.zip › pNN/TlCl.txt]

3.2  -4.4  1.0  -1.1  -1.1  -1.1  -2.1  
3.2  4.0  5.7  5.3  5.3  5.3  5.3  
3.2  5.9  5.7  5.3  5.3  5.3  5.3  
7.6  5.9  9.2  8.5  8.5  8.5  7.2  
7.6  13.7  12.0  11.5  11.5  11.5  11.0  
7.6  13.7  12.0  11.5  11.5  11.5  11.0  
