# Supplementary material for: Role of the M point phonons for the dynamical stability of B2 compounds
Source: Sci Rep. 2022 May 4;12:7258. doi: 10.1038/s41598-022-10658-2 (PMC9068927; doi:10.1038/s41598-022-10658-2)
Supplement: Supplementary file 2 — Supplementary Information 2. [file 41598_2022_10658_MOESM2_ESM.zip › pNN/YbRu.txt]

6.5  7.1  9.4  9.4  9.4  9.4  8.9  
6.5  12.1  12.4  12.4  12.4  12.4  12.3  
10.8  12.1  12.4  12.4  12.4  12.4  12.3  
14.1  13.8  17.4  17.4  17.4  17.4  18.5  
16.6  19.3  19.3  19.4  19.4  19.4  19.3  
16.6  19.3  19.3  19.4  19.4  19.4  19.3  
