# Supplementary material for: Role of the M point phonons for the dynamical stability of B2 compounds
Source: Sci Rep. 2022 May 4;12:7258. doi: 10.1038/s41598-022-10658-2 (PMC9068927; doi:10.1038/s41598-022-10658-2)
Supplement: Supplementary file 2 — Supplementary Information 2. [file 41598_2022_10658_MOESM2_ESM.zip › pNN/BePd.txt]

-6.2  7.0  12.1  12.7  12.7  12.7  13.0  
-6.2  19.1  20.2  20.5  20.5  20.5  20.3  
12.1  19.1  20.2  20.5  20.5  20.5  20.3  
41.5  41.2  44.4  46.4  46.4  46.4  45.5  
43.7  45.8  45.3  47.3  47.3  47.3  46.8  
43.7  45.8  45.3  47.3  47.3  47.3  46.8  
