# Supplementary material for: Role of the M point phonons for the dynamical stability of B2 compounds
Source: Sci Rep. 2022 May 4;12:7258. doi: 10.1038/s41598-022-10658-2 (PMC9068927; doi:10.1038/s41598-022-10658-2)
Supplement: Supplementary file 2 — Supplementary Information 2. [file 41598_2022_10658_MOESM2_ESM.zip › pNN/RbI.txt]

3.3  2.5  3.5  3.3  3.3  3.3  3.4  
3.3  4.4  4.6  4.4  4.4  4.4  4.4  
4.3  6.6  6.6  6.3  6.3  6.3  6.3  
5.3  6.6  6.6  6.3  6.3  6.3  6.3  
6.0  8.2  8.2  8.3  8.3  8.3  8.2  
6.0  8.2  8.2  8.3  8.3  8.3  8.2  
