# Supplementary material for: Role of the M point phonons for the dynamical stability of B2 compounds
Source: Sci Rep. 2022 May 4;12:7258. doi: 10.1038/s41598-022-10658-2 (PMC9068927; doi:10.1038/s41598-022-10658-2)
Supplement: Supplementary file 2 — Supplementary Information 2. [file 41598_2022_10658_MOESM2_ESM.zip › pNN/ErRh.txt]

6.2  5.9  8.5  8.3  8.3  8.3  8.2  
6.2  12.5  12.5  12.2  12.2  12.2  12.1  
9.8  12.5  12.5  12.2  12.2  12.2  12.1  
12.5  13.0  15.3  15.2  15.2  15.2  14.6  
14.6  18.5  18.1  18.2  18.2  18.2  18.0  
14.6  18.5  18.1  18.2  18.2  18.2  18.0  
