# Supplementary material for: Role of the M point phonons for the dynamical stability of B2 compounds
Source: Sci Rep. 2022 May 4;12:7258. doi: 10.1038/s41598-022-10658-2 (PMC9068927; doi:10.1038/s41598-022-10658-2)
Supplement: Supplementary file 2 — Supplementary Information 2. [file 41598_2022_10658_MOESM2_ESM.zip › pNN/NdTl.txt]

-7.5  5.0  5.3  4.0  4.0  4.0  3.9  
-7.5  5.0  5.3  4.0  4.0  4.0  3.9  
6.6  7.0  7.3  6.7  6.7  6.7  6.6  
7.9  7.7  7.4  6.8  6.8  6.8  7.1  
12.8  16.1  16.5  16.3  16.3  16.3  16.5  
12.8  16.1  16.5  16.3  16.3  16.3  16.5  
