# Supplementary material for: Role of the M point phonons for the dynamical stability of B2 compounds
Source: Sci Rep. 2022 May 4;12:7258. doi: 10.1038/s41598-022-10658-2 (PMC9068927; doi:10.1038/s41598-022-10658-2)
Supplement: Supplementary file 2 — Supplementary Information 2. [file 41598_2022_10658_MOESM2_ESM.zip › pNN/TiRe.txt]

8.9  14.6  14.7  16.0  16.0  16.0  15.7  
8.9  14.7  14.7  16.0  16.0  16.0  15.7  
14.5  14.7  18.0  18.5  18.5  18.5  19.5  
28.6  25.7  29.1  30.4  30.4  30.4  30.2  
30.8  38.6  37.3  38.0  38.0  38.0  36.7  
30.8  38.6  37.3  38.0  38.0  38.0  36.7  
