# Supplementary material for: Role of the M point phonons for the dynamical stability of B2 compounds
Source: Sci Rep. 2022 May 4;12:7258. doi: 10.1038/s41598-022-10658-2 (PMC9068927; doi:10.1038/s41598-022-10658-2)
Supplement: Supplementary file 2 — Supplementary Information 2. [file 41598_2022_10658_MOESM2_ESM.zip › pNN/ZnAg.txt]

-8.4  -4.7  -3.6  -3.5  -3.5  -3.5  3.0  
-8.4  -4.7  -3.6  -3.5  -3.5  -3.5  3.0  
11.3  9.6  10.9  10.9  10.9  10.9  12.0  
14.5  13.6  14.7  14.7  14.7  14.7  15.5  
20.3  21.4  21.6  21.6  21.6  21.6  21.8  
20.3  21.4  21.6  21.6  21.6  21.6  21.8  
