# Supplementary material for: Role of the M point phonons for the dynamical stability of B2 compounds
Source: Sci Rep. 2022 May 4;12:7258. doi: 10.1038/s41598-022-10658-2 (PMC9068927; doi:10.1038/s41598-022-10658-2)
Supplement: Supplementary file 2 — Supplementary Information 2. [file 41598_2022_10658_MOESM2_ESM.zip › pNN/YIr.txt]

6.1  10.2  10.3  9.9  9.9  9.9  9.9  
6.1  10.2  10.3  9.9  9.9  9.9  9.9  
10.5  11.4  13.0  12.8  12.8  12.8  12.4  
15.4  11.4  14.7  14.3  14.3  14.3  14.2  
17.7  24.9  24.3  24.1  24.1  24.1  24.1  
17.7  24.9  24.3  24.1  24.1  24.1  24.1  
