# Supplementary material for: Role of the M point phonons for the dynamical stability of B2 compounds
Source: Sci Rep. 2022 May 4;12:7258. doi: 10.1038/s41598-022-10658-2 (PMC9068927; doi:10.1038/s41598-022-10658-2)
Supplement: Supplementary file 2 — Supplementary Information 2. [file 41598_2022_10658_MOESM2_ESM.zip › pNN/AlRh.txt]

5.9  13.9  17.1  17.0  17.0  17.0  17.8  
5.9  20.0  20.8  19.6  19.6  19.6  20.2  
15.9  20.0  20.8  19.6  19.6  19.6  20.2  
31.1  24.2  30.8  30.6  30.6  30.6  30.9  
34.4  39.9  39.5  39.9  39.9  39.9  40.5  
34.4  39.9  39.5  39.9  39.9  39.9  40.5  
