# Supplementary material for: Role of the M point phonons for the dynamical stability of B2 compounds
Source: Sci Rep. 2022 May 4;12:7258. doi: 10.1038/s41598-022-10658-2 (PMC9068927; doi:10.1038/s41598-022-10658-2)
Supplement: Supplementary file 2 — Supplementary Information 2. [file 41598_2022_10658_MOESM2_ESM.zip › pNN/HoAg.txt]

-1.8  3.3  2.5  4.8  4.8  4.8  4.5  
-1.8  3.3  2.5  4.8  4.8  4.8  4.5  
7.7  6.1  5.8  6.6  6.6  6.6  6.9  
9.5  8.2  8.8  9.6  9.6  9.6  9.4  
12.4  13.9  13.8  14.0  14.0  14.0  14.0  
12.4  13.9  13.8  14.0  14.0  14.0  14.0  
