# Supplementary material for: Role of the M point phonons for the dynamical stability of B2 compounds
Source: Sci Rep. 2022 May 4;12:7258. doi: 10.1038/s41598-022-10658-2 (PMC9068927; doi:10.1038/s41598-022-10658-2)
Supplement: Supplementary file 2 — Supplementary Information 2. [file 41598_2022_10658_MOESM2_ESM.zip › pNN/HfIr.txt]

-4.5  -9.5  -9.7  -8.6  -8.6  -8.6  -8.6  
-4.5  -3.4  -5.9  -0.5  -0.5  -0.5  1.5  
9.4  -3.4  -5.9  -0.5  -0.5  -0.5  1.5  
9.8  8.3  11.6  12.5  12.5  12.5  12.2  
14.3  17.9  17.7  17.9  17.9  17.9  17.7  
14.3  17.9  17.7  17.9  17.9  17.9  17.7  
