# Supplementary material for: Role of the M point phonons for the dynamical stability of B2 compounds
Source: Sci Rep. 2022 May 4;12:7258. doi: 10.1038/s41598-022-10658-2 (PMC9068927; doi:10.1038/s41598-022-10658-2)
Supplement: Supplementary file 2 — Supplementary Information 2. [file 41598_2022_10658_MOESM2_ESM.zip › pNN/MgAu.txt]

-5.5  3.2  4.0  4.0  4.0  4.0  5.2  
-5.5  3.2  4.0  4.0  4.0  4.0  5.2  
7.8  6.2  7.1  7.2  7.2  7.2  7.7  
22.1  20.1  21.7  21.9  21.9  21.9  22.8  
24.0  29.7  29.8  29.9  29.9  29.9  30.6  
24.0  29.7  29.8  29.9  29.9  29.9  30.6  
