# Supplementary material for: Role of the M point phonons for the dynamical stability of B2 compounds
Source: Sci Rep. 2022 May 4;12:7258. doi: 10.1038/s41598-022-10658-2 (PMC9068927; doi:10.1038/s41598-022-10658-2)
Supplement: Supplementary file 2 — Supplementary Information 2. [file 41598_2022_10658_MOESM2_ESM.zip › pNN/PmMg.txt]

2.9  6.1  1.3  5.4  5.4  5.4  4.7  
2.9  6.1  1.3  5.4  5.4  5.4  4.7  
9.5  10.9  8.1  8.7  8.7  8.7  9.2  
23.3  23.4  21.9  22.7  22.7  22.7  22.1  
25.0  23.4  21.9  22.7  22.7  22.7  22.1  
25.0  25.1  23.6  24.8  24.8  24.8  24.2  
