# Supplementary material for: Role of the M point phonons for the dynamical stability of B2 compounds
Source: Sci Rep. 2022 May 4;12:7258. doi: 10.1038/s41598-022-10658-2 (PMC9068927; doi:10.1038/s41598-022-10658-2)
Supplement: Supplementary file 2 — Supplementary Information 2. [file 41598_2022_10658_MOESM2_ESM.zip › pNN/SrS.txt]

9.4  -4.9  4.5  -3.7  -3.7  -3.7  -1.9  
9.4  -4.3  9.7  1.6  1.6  1.6  6.6  
9.6  16.9  16.6  15.3  15.3  15.3  15.6  
15.8  16.9  16.6  15.3  15.3  15.3  15.6  
15.9  26.5  26.3  24.6  24.6  24.6  25.3  
15.9  26.5  26.3  24.6  24.6  24.6  25.3  
