# Supplementary material for: Role of the M point phonons for the dynamical stability of B2 compounds
Source: Sci Rep. 2022 May 4;12:7258. doi: 10.1038/s41598-022-10658-2 (PMC9068927; doi:10.1038/s41598-022-10658-2)
Supplement: Supplementary file 2 — Supplementary Information 2. [file 41598_2022_10658_MOESM2_ESM.zip › pNN/SmRh.txt]

4.3  3.8  7.1  7.2  7.2  7.2  6.9  
4.3  9.3  9.2  9.2  9.2  9.2  9.1  
8.6  9.3  9.2  9.2  9.2  9.2  9.1  
10.4  9.6  12.0  12.1  12.1  12.1  11.4  
12.8  17.4  16.9  17.1  17.1  17.1  17.0  
12.8  17.4  16.9  17.1  17.1  17.1  17.0  
