# Supplementary material for: Role of the M point phonons for the dynamical stability of B2 compounds
Source: Sci Rep. 2022 May 4;12:7258. doi: 10.1038/s41598-022-10658-2 (PMC9068927; doi:10.1038/s41598-022-10658-2)
Supplement: Supplementary file 2 — Supplementary Information 2. [file 41598_2022_10658_MOESM2_ESM.zip › pNN/TaC.txt]

7.0  -10.7  -34.3  -30.6  -30.6  -30.6  -43.8  
7.0  -10.2  -6.7  -5.3  -5.3  -5.3  -3.2  
7.6  25.4  25.4  24.2  24.2  24.2  24.9  
29.7  25.4  25.4  24.2  24.2  24.2  24.9  
29.8  53.3  48.2  51.4  51.4  51.4  50.1  
29.8  53.3  48.2  51.4  51.4  51.4  50.1  
