# Supplementary material for: Role of the M point phonons for the dynamical stability of B2 compounds
Source: Sci Rep. 2022 May 4;12:7258. doi: 10.1038/s41598-022-10658-2 (PMC9068927; doi:10.1038/s41598-022-10658-2)
Supplement: Supplementary file 2 — Supplementary Information 2. [file 41598_2022_10658_MOESM2_ESM.zip › pNN/MnN.txt]

-36.0  -36.8  -37.1  -33.1  -33.1  -33.1  -33.4  
-36.0  -19.9  -8.4  5.2  5.2  5.2  14.7  
-27.0  -7.1  -8.4  5.2  5.2  5.2  14.7  
-13.6  -7.1  15.4  17.5  17.5  17.5  15.9  
19.6  47.5  48.4  50.9  50.9  50.9  52.7  
19.6  47.5  48.4  50.9  50.9  50.9  52.7  
