# Supplementary material for: Role of the M point phonons for the dynamical stability of B2 compounds
Source: Sci Rep. 2022 May 4;12:7258. doi: 10.1038/s41598-022-10658-2 (PMC9068927; doi:10.1038/s41598-022-10658-2)
Supplement: Supplementary file 2 — Supplementary Information 2. [file 41598_2022_10658_MOESM2_ESM.zip › pNN/MnSn.txt]

-3.4  3.6  -3.6  -7.9  -7.9  -7.9  -9.4  
-3.4  3.6  -3.6  -7.9  -7.9  -7.9  -9.4  
12.6  12.1  11.1  9.6  9.6  9.6  9.3  
18.5  19.4  19.5  17.7  17.7  17.7  16.5  
22.6  22.5  22.3  21.2  21.2  21.2  20.7  
22.6  22.5  22.3  21.2  21.2  21.2  20.7  
