# Supplementary material for: Role of the M point phonons for the dynamical stability of B2 compounds
Source: Sci Rep. 2022 May 4;12:7258. doi: 10.1038/s41598-022-10658-2 (PMC9068927; doi:10.1038/s41598-022-10658-2)
Supplement: Supplementary file 2 — Supplementary Information 2. [file 41598_2022_10658_MOESM2_ESM.zip › pNN/CeBi.txt]

-3.1  4.9  3.7  -0.6  -0.6  -0.6  -4.6  
-3.1  7.0  5.2  4.1  4.1  4.1  4.0  
7.1  7.0  7.1  6.3  6.3  6.3  6.0  
8.7  7.0  7.1  6.3  6.3  6.3  6.0  
11.7  15.5  15.1  14.7  14.7  14.7  14.4  
11.7  15.5  15.1  14.7  14.7  14.7  14.4  
