# Supplementary material for: Role of the M point phonons for the dynamical stability of B2 compounds
Source: Sci Rep. 2022 May 4;12:7258. doi: 10.1038/s41598-022-10658-2 (PMC9068927; doi:10.1038/s41598-022-10658-2)
Supplement: Supplementary file 2 — Supplementary Information 2. [file 41598_2022_10658_MOESM2_ESM.zip › pNN/TlS.txt]

-4.1  -6.8  -17.3  -17.9  -17.9  -17.9  -18.2  
-4.1  -4.5  -2.4  -3.0  -3.0  -3.0  -3.0  
1.0  7.6  7.5  7.1  7.1  7.1  7.2  
2.5  7.6  7.5  7.1  7.1  7.1  7.2  
5.0  21.0  20.7  20.2  20.2  20.2  21.3  
5.0  21.0  20.7  20.2  20.2  20.2  21.3  
