# Supplementary material for: Role of the M point phonons for the dynamical stability of B2 compounds
Source: Sci Rep. 2022 May 4;12:7258. doi: 10.1038/s41598-022-10658-2 (PMC9068927; doi:10.1038/s41598-022-10658-2)
Supplement: Supplementary file 2 — Supplementary Information 2. [file 41598_2022_10658_MOESM2_ESM.zip › pNN/BaHg.txt]

2.1  3.2  3.4  3.9  3.9  3.9  3.8  
2.1  3.2  3.4  3.9  3.9  3.9  3.8  
4.9  4.5  4.9  5.3  5.3  5.3  5.3  
5.9  5.2  5.0  5.3  5.3  5.3  5.5  
7.4  9.6  9.5  9.7  9.7  9.7  9.6  
7.4  9.6  9.5  9.7  9.7  9.7  9.6  
