# Supplementary material for: Role of the M point phonons for the dynamical stability of B2 compounds
Source: Sci Rep. 2022 May 4;12:7258. doi: 10.1038/s41598-022-10658-2 (PMC9068927; doi:10.1038/s41598-022-10658-2)
Supplement: Supplementary file 2 — Supplementary Information 2. [file 41598_2022_10658_MOESM2_ESM.zip › pNN/CeMg.txt]

1.6  6.1  -1.0  4.8  4.8  4.8  3.2  
1.6  6.1  -1.0  4.8  4.8  4.8  3.2  
9.3  10.5  8.0  8.5  8.5  8.5  9.1  
22.2  22.6  20.9  21.8  21.8  21.8  20.9  
24.0  22.6  20.9  21.8  21.8  21.8  20.9  
24.0  23.8  22.2  23.3  23.3  23.3  22.3  
