# Supplementary material for: Role of the M point phonons for the dynamical stability of B2 compounds
Source: Sci Rep. 2022 May 4;12:7258. doi: 10.1038/s41598-022-10658-2 (PMC9068927; doi:10.1038/s41598-022-10658-2)
Supplement: Supplementary file 2 — Supplementary Information 2. [file 41598_2022_10658_MOESM2_ESM.zip › pNN/CeZn.txt]

-4.5  5.5  1.9  2.4  2.4  2.4  -3.3  
-4.5  5.5  1.9  2.4  2.4  2.4  -3.3  
7.9  9.0  6.3  6.7  6.7  6.7  7.0  
11.6  12.0  11.2  11.6  11.6  11.6  10.8  
14.8  16.4  15.8  16.2  16.2  16.2  15.8  
14.8  16.4  15.8  16.2  16.2  16.2  15.8  
