# Supplementary material for: Role of the M point phonons for the dynamical stability of B2 compounds
Source: Sci Rep. 2022 May 4;12:7258. doi: 10.1038/s41598-022-10658-2 (PMC9068927; doi:10.1038/s41598-022-10658-2)
Supplement: Supplementary file 2 — Supplementary Information 2. [file 41598_2022_10658_MOESM2_ESM.zip › pNN/ScSb.txt]

-3.0  -3.6  -5.1  -6.1  -6.1  -6.1  -8.8  
-3.0  9.6  8.9  8.4  8.4  8.4  6.7  
9.3  9.6  8.9  8.4  8.4  8.4  6.7  
15.3  12.4  12.2  10.8  10.8  10.8  9.1  
18.2  24.3  23.5  22.7  22.7  22.7  21.8  
18.2  24.3  23.5  22.7  22.7  22.7  21.8  
