# Supplementary material for: Role of the M point phonons for the dynamical stability of B2 compounds
Source: Sci Rep. 2022 May 4;12:7258. doi: 10.1038/s41598-022-10658-2 (PMC9068927; doi:10.1038/s41598-022-10658-2)
Supplement: Supplementary file 2 — Supplementary Information 2. [file 41598_2022_10658_MOESM2_ESM.zip › pNN/CeTe.txt]

4.5  6.7  8.2  9.5  9.5  9.5  9.2  
4.5  7.4  9.4  10.5  10.5  10.5  9.9  
8.0  10.1  9.7  10.9  10.9  10.9  10.6  
8.4  10.1  9.7  10.9  10.9  10.9  10.6  
10.6  14.3  14.2  14.9  14.9  14.9  14.3  
10.6  14.3  14.2  14.9  14.9  14.9  14.3  
