# Supplementary material for: Role of the M point phonons for the dynamical stability of B2 compounds
Source: Sci Rep. 2022 May 4;12:7258. doi: 10.1038/s41598-022-10658-2 (PMC9068927; doi:10.1038/s41598-022-10658-2)
Supplement: Supplementary file 2 — Supplementary Information 2. [file 41598_2022_10658_MOESM2_ESM.zip › pNN/LuAu.txt]

-3.4  3.1  3.5  4.3  4.3  4.3  4.0  
-3.4  4.0  3.5  4.3  4.3  4.3  4.0  
6.5  4.0  3.7  4.6  4.6  4.6  4.0  
6.9  4.6  6.8  7.4  7.4  7.4  7.4  
10.1  13.6  13.8  14.1  14.1  14.1  14.0  
10.1  13.6  13.8  14.1  14.1  14.1  14.0  
