# Supplementary material for: Role of the M point phonons for the dynamical stability of B2 compounds
Source: Sci Rep. 2022 May 4;12:7258. doi: 10.1038/s41598-022-10658-2 (PMC9068927; doi:10.1038/s41598-022-10658-2)
Supplement: Supplementary file 2 — Supplementary Information 2. [file 41598_2022_10658_MOESM2_ESM.zip › pNN/ZnNi.txt]

-8.5  4.1  6.7  7.6  7.6  7.6  7.3  
-8.5  4.1  6.7  7.6  7.6  7.6  7.3  
19.9  19.2  20.2  20.6  20.6  20.6  20.9  
21.0  20.5  22.6  23.0  23.0  23.0  22.6  
30.1  31.6  32.0  32.4  32.4  32.4  32.4  
30.1  31.6  32.0  32.4  32.4  32.4  32.4  
