# Supplementary material for: Role of the M point phonons for the dynamical stability of B2 compounds
Source: Sci Rep. 2022 May 4;12:7258. doi: 10.1038/s41598-022-10658-2 (PMC9068927; doi:10.1038/s41598-022-10658-2)
Supplement: Supplementary file 2 — Supplementary Information 2. [file 41598_2022_10658_MOESM2_ESM.zip › pNN/BrN.txt]

-36.3  -36.7  -18.4  -20.7  -20.7  -20.7  -19.9  
-36.3  -23.9  -17.0  -17.2  -17.2  -17.2  -15.2  
-34.7  -23.9  -17.0  -17.2  -17.2  -17.2  -13.4  
-14.5  -21.1  -14.6  -15.2  -15.2  -15.2  -13.4  
-10.1  21.2  23.5  21.3  21.3  21.3  20.4  
-10.1  21.2  23.5  21.3  21.3  21.3  20.4  
