# Supplementary material for: Role of the M point phonons for the dynamical stability of B2 compounds
Source: Sci Rep. 2022 May 4;12:7258. doi: 10.1038/s41598-022-10658-2 (PMC9068927; doi:10.1038/s41598-022-10658-2)
Supplement: Supplementary file 2 — Supplementary Information 2. [file 41598_2022_10658_MOESM2_ESM.zip › pNN/NdAl.txt]

-11.2  6.7  6.3  4.5  4.5  4.5  3.8  
-11.2  6.7  6.3  4.5  4.5  4.5  3.8  
9.9  9.0  8.1  7.8  7.8  7.8  7.2  
22.8  26.4  26.8  26.3  26.3  26.3  26.6  
27.3  30.7  30.2  30.0  30.0  30.0  30.0  
27.3  30.7  30.2  30.0  30.0  30.0  30.0  
