# Supplementary material for: Role of the M point phonons for the dynamical stability of B2 compounds
Source: Sci Rep. 2022 May 4;12:7258. doi: 10.1038/s41598-022-10658-2 (PMC9068927; doi:10.1038/s41598-022-10658-2)
Supplement: Supplementary file 2 — Supplementary Information 2. [file 41598_2022_10658_MOESM2_ESM.zip › pNN/NdCd.txt]

-4.4  3.1  2.4  3.1  3.1  3.1  2.7  
-4.4  3.1  2.4  3.1  3.1  3.1  2.7  
8.1  9.0  7.5  7.8  7.8  7.8  7.5  
9.1  9.5  9.8  10.1  10.1  10.1  10.0  
13.0  14.5  14.4  14.7  14.7  14.7  14.6  
13.0  14.5  14.4  14.7  14.7  14.7  14.6  
