# Supplementary material for: Role of the M point phonons for the dynamical stability of B2 compounds
Source: Sci Rep. 2022 May 4;12:7258. doi: 10.1038/s41598-022-10658-2 (PMC9068927; doi:10.1038/s41598-022-10658-2)
Supplement: Supplementary file 2 — Supplementary Information 2. [file 41598_2022_10658_MOESM2_ESM.zip › pNN/NdN.txt]

-15.5  -27.6  -13.6  -29.5  -29.5  -29.5  -27.8  
-15.5  -13.9  -11.4  -16.0  -16.0  -16.0  -15.8  
-5.8  20.8  20.8  19.4  19.4  19.4  19.5  
-1.8  20.8  20.8  19.4  19.4  19.4  19.5  
14.3  48.4  51.3  43.2  43.2  43.2  46.6  
14.3  48.4  51.3  43.2  43.2  43.2  46.6  
