# Supplementary material for: Role of the M point phonons for the dynamical stability of B2 compounds
Source: Sci Rep. 2022 May 4;12:7258. doi: 10.1038/s41598-022-10658-2 (PMC9068927; doi:10.1038/s41598-022-10658-2)
Supplement: Supplementary file 2 — Supplementary Information 2. [file 41598_2022_10658_MOESM2_ESM.zip › pNN/ErHg.txt]

-4.7  3.4  4.0  4.1  4.1  4.1  4.3  
-4.7  3.4  4.0  4.1  4.1  4.1  4.3  
6.5  5.3  6.2  6.2  6.2  6.2  5.7  
7.1  5.8  6.4  6.4  6.4  6.4  6.3  
10.7  13.0  13.6  13.5  13.5  13.5  13.6  
10.7  13.0  13.6  13.5  13.5  13.5  13.6  
