# Supplementary material for: Role of the M point phonons for the dynamical stability of B2 compounds
Source: Sci Rep. 2022 May 4;12:7258. doi: 10.1038/s41598-022-10658-2 (PMC9068927; doi:10.1038/s41598-022-10658-2)
Supplement: Supplementary file 2 — Supplementary Information 2. [file 41598_2022_10658_MOESM2_ESM.zip › pNN/TbCd.txt]

-4.1  2.7  2.9  3.6  3.6  3.6  3.4  
-4.1  2.7  2.9  3.6  3.6  3.6  3.4  
8.2  8.3  7.4  7.6  7.6  7.6  7.0  
9.7  10.0  10.4  10.6  10.6  10.6  10.5  
13.4  14.5  14.5  14.6  14.6  14.6  14.7  
13.4  14.5  14.5  14.6  14.6  14.6  14.7  
