# Supplementary material for: Role of the M point phonons for the dynamical stability of B2 compounds
Source: Sci Rep. 2022 May 4;12:7258. doi: 10.1038/s41598-022-10658-2 (PMC9068927; doi:10.1038/s41598-022-10658-2)
Supplement: Supplementary file 2 — Supplementary Information 2. [file 41598_2022_10658_MOESM2_ESM.zip › pNN/KCl.txt]

10.9  -3.4  7.3  5.7  5.7  5.7  5.2  
10.9  3.0  7.9  6.6  6.6  6.6  7.0  
11.0  15.0  14.1  13.1  13.1  13.1  13.8  
11.6  15.0  14.1  13.1  13.1  13.1  13.8  
11.6  17.5  16.9  16.6  16.6  16.6  16.6  
11.6  17.5  16.9  16.6  16.6  16.6  16.6  
