# Supplementary material for: Role of the M point phonons for the dynamical stability of B2 compounds
Source: Sci Rep. 2022 May 4;12:7258. doi: 10.1038/s41598-022-10658-2 (PMC9068927; doi:10.1038/s41598-022-10658-2)
Supplement: Supplementary file 2 — Supplementary Information 2. [file 41598_2022_10658_MOESM2_ESM.zip › pNN/TbAl.txt]

-10.3  6.2  5.8  4.8  4.8  4.8  4.4  
-10.3  6.2  5.8  4.8  4.8  4.8  4.4  
10.2  9.2  8.9  8.8  8.8  8.8  8.5  
24.8  28.4  28.2  28.0  28.0  28.0  28.4  
28.7  31.7  31.0  30.9  30.9  30.9  31.1  
28.7  31.7  31.0  30.9  30.9  30.9  31.1  
