# Supplementary material for: Role of the M point phonons for the dynamical stability of B2 compounds
Source: Sci Rep. 2022 May 4;12:7258. doi: 10.1038/s41598-022-10658-2 (PMC9068927; doi:10.1038/s41598-022-10658-2)
Supplement: Supplementary file 2 — Supplementary Information 2. [file 41598_2022_10658_MOESM2_ESM.zip › pNN/AlPt.txt]

-8.4  -4.8  1.3  2.9  2.9  2.9  3.5  
-8.4  5.5  5.6  6.9  6.9  6.9  7.7  
8.6  5.5  5.6  6.9  6.9  6.9  7.7  
23.1  16.9  23.6  24.6  24.6  24.6  25.4  
26.0  32.2  32.4  33.0  33.0  33.0  33.4  
26.0  32.2  32.4  33.0  33.0  33.0  33.4  
