# Supplementary material for: Role of the M point phonons for the dynamical stability of B2 compounds
Source: Sci Rep. 2022 May 4;12:7258. doi: 10.1038/s41598-022-10658-2 (PMC9068927; doi:10.1038/s41598-022-10658-2)
Supplement: Supplementary file 2 — Supplementary Information 2. [file 41598_2022_10658_MOESM2_ESM.zip › pNN/EuCd.txt]

2.4  3.2  3.4  4.3  4.3  4.3  4.4  
2.4  3.2  3.4  4.3  4.3  4.3  4.4  
7.5  7.6  7.0  7.4  7.4  7.4  7.6  
8.7  8.7  9.2  9.6  9.6  9.6  9.6  
11.2  11.7  11.6  11.8  11.8  11.8  11.8  
11.2  11.7  11.6  11.8  11.8  11.8  11.8  
