# Supplementary material for: Role of the M point phonons for the dynamical stability of B2 compounds
Source: Sci Rep. 2022 May 4;12:7258. doi: 10.1038/s41598-022-10658-2 (PMC9068927; doi:10.1038/s41598-022-10658-2)
Supplement: Supplementary file 2 — Supplementary Information 2. [file 41598_2022_10658_MOESM2_ESM.zip › pNN/GdAu.txt]

-3.3  2.8  1.7  2.8  2.8  2.8  2.2  
-3.3  2.8  1.7  2.8  2.8  2.8  2.2  
6.0  3.1  3.5  4.2  4.2  4.2  3.9  
6.7  3.5  5.6  6.2  6.2  6.2  6.5  
9.6  13.5  13.6  13.8  13.8  13.8  13.8  
9.6  13.5  13.6  13.8  13.8  13.8  13.8  
