# Supplementary material for: Role of the M point phonons for the dynamical stability of B2 compounds
Source: Sci Rep. 2022 May 4;12:7258. doi: 10.1038/s41598-022-10658-2 (PMC9068927; doi:10.1038/s41598-022-10658-2)
Supplement: Supplementary file 2 — Supplementary Information 2. [file 41598_2022_10658_MOESM2_ESM.zip › pNN/HoAs.txt]

3.4  -5.6  -7.8  -10.8  -10.8  -10.8  -14.4  
3.4  2.1  -2.7  -5.7  -5.7  -5.7  -6.7  
7.6  13.7  13.1  11.4  11.4  11.4  11.1  
11.3  13.7  13.1  11.4  11.4  11.4  11.1  
13.2  18.6  18.3  17.3  17.3  17.3  17.0  
13.2  18.6  18.3  17.3  17.3  17.3  17.0  
