# Supplementary material for: Role of the M point phonons for the dynamical stability of B2 compounds
Source: Sci Rep. 2022 May 4;12:7258. doi: 10.1038/s41598-022-10658-2 (PMC9068927; doi:10.1038/s41598-022-10658-2)
Supplement: Supplementary file 2 — Supplementary Information 2. [file 41598_2022_10658_MOESM2_ESM.zip › pNN/CuPd.txt]

-7.7  2.7  5.4  6.3  6.3  6.3  5.9  
-7.7  2.7  5.4  6.3  6.3  6.3  5.9  
15.6  14.0  15.0  15.2  15.2  15.2  15.2  
20.2  19.9  21.2  21.4  21.4  21.4  21.2  
26.7  27.7  28.1  28.1  28.1  28.1  28.1  
26.7  27.7  28.1  28.1  28.1  28.1  28.1  
