# Supplementary material for: Role of the M point phonons for the dynamical stability of B2 compounds
Source: Sci Rep. 2022 May 4;12:7258. doi: 10.1038/s41598-022-10658-2 (PMC9068927; doi:10.1038/s41598-022-10658-2)
Supplement: Supplementary file 2 — Supplementary Information 2. [file 41598_2022_10658_MOESM2_ESM.zip › pNN/MnHg.txt]

-7.7  -4.2  -0.8  -2.0  -2.0  -2.0  1.5  
-7.7  -4.2  -0.8  -2.0  -2.0  -2.0  1.5  
8.2  7.2  7.4  7.3  7.3  7.3  7.2  
15.7  13.7  15.7  15.4  15.4  15.4  15.8  
19.3  20.1  21.1  20.9  20.9  20.9  21.1  
19.3  20.1  21.1  20.9  20.9  20.9  21.1  
