# Supplementary material for: Role of the M point phonons for the dynamical stability of B2 compounds
Source: Sci Rep. 2022 May 4;12:7258. doi: 10.1038/s41598-022-10658-2 (PMC9068927; doi:10.1038/s41598-022-10658-2)
Supplement: Supplementary file 2 — Supplementary Information 2. [file 41598_2022_10658_MOESM2_ESM.zip › pNN/HoMg.txt]

3.9  5.0  -1.9  4.8  4.8  4.8  3.9  
3.9  5.0  -1.9  4.8  4.8  4.8  3.9  
9.3  10.4  8.3  8.7  8.7  8.7  8.6  
24.4  23.8  22.3  23.0  23.0  23.0  22.1  
25.8  23.8  22.3  23.0  23.0  23.0  22.1  
25.8  26.0  25.0  26.0  26.0  26.0  25.4  
