# Supplementary material for: Role of the M point phonons for the dynamical stability of B2 compounds
Source: Sci Rep. 2022 May 4;12:7258. doi: 10.1038/s41598-022-10658-2 (PMC9068927; doi:10.1038/s41598-022-10658-2)
Supplement: Supplementary file 2 — Supplementary Information 2. [file 41598_2022_10658_MOESM2_ESM.zip › pNN/HoZn.txt]

-2.8  4.4  3.2  4.3  4.3  4.3  4.1  
-2.8  4.4  3.2  4.3  4.3  4.3  4.1  
8.3  8.5  6.5  6.9  6.9  6.9  6.3  
13.1  13.4  13.8  14.2  14.2  14.2  14.1  
15.8  16.2  16.0  16.3  16.3  16.3  16.5  
15.8  16.2  16.0  16.3  16.3  16.3  16.5  
