# Supplementary material for: Role of the M point phonons for the dynamical stability of B2 compounds
Source: Sci Rep. 2022 May 4;12:7258. doi: 10.1038/s41598-022-10658-2 (PMC9068927; doi:10.1038/s41598-022-10658-2)
Supplement: Supplementary file 2 — Supplementary Information 2. [file 41598_2022_10658_MOESM2_ESM.zip › pNN/HfPd.txt]

-7.0  -6.2  -7.3  -3.2  -3.2  -3.2  -4.4  
-7.0  -6.2  -7.3  -3.2  -3.2  -3.2  -4.4  
7.8  4.6  4.3  7.4  7.4  7.4  6.4  
10.2  6.4  8.3  9.5  9.5  9.5  9.4  
14.6  16.7  16.9  17.3  17.3  17.3  17.1  
14.6  16.7  16.9  17.3  17.3  17.3  17.1  
