# Supplementary material for: Role of the M point phonons for the dynamical stability of B2 compounds
Source: Sci Rep. 2022 May 4;12:7258. doi: 10.1038/s41598-022-10658-2 (PMC9068927; doi:10.1038/s41598-022-10658-2)
Supplement: Supplementary file 2 — Supplementary Information 2. [file 41598_2022_10658_MOESM2_ESM.zip › pNN/VTc.txt]

13.6  16.3  21.6  20.1  20.1  20.1  18.4  
13.6  18.1  24.9  22.4  22.4  22.4  20.7  
17.0  27.5  28.6  26.4  26.4  26.4  27.6  
23.6  27.5  28.6  26.4  26.4  26.4  27.6  
25.7  35.9  36.3  35.5  35.5  35.5  36.6  
25.7  35.9  36.3  35.5  35.5  35.5  36.6  
