# Supplementary material for: Role of the M point phonons for the dynamical stability of B2 compounds
Source: Sci Rep. 2022 May 4;12:7258. doi: 10.1038/s41598-022-10658-2 (PMC9068927; doi:10.1038/s41598-022-10658-2)
Supplement: Supplementary file 2 — Supplementary Information 2. [file 41598_2022_10658_MOESM2_ESM.zip › pNN/DyRh.txt]

5.8  5.4  8.1  8.0  8.0  8.0  7.8  
5.8  11.6  11.7  11.4  11.4  11.4  11.3  
9.5  11.6  11.7  11.4  11.4  11.4  11.3  
11.9  12.0  14.4  14.3  14.3  14.3  13.7  
14.1  18.1  17.7  17.8  17.8  17.8  17.6  
14.1  18.1  17.7  17.8  17.8  17.8  17.6  
