# Supplementary material for: Role of the M point phonons for the dynamical stability of B2 compounds
Source: Sci Rep. 2022 May 4;12:7258. doi: 10.1038/s41598-022-10658-2 (PMC9068927; doi:10.1038/s41598-022-10658-2)
Supplement: Supplementary file 2 — Supplementary Information 2. [file 41598_2022_10658_MOESM2_ESM.zip › pNN/MnRh.txt]

2.9  15.9  16.2  15.7  15.7  15.7  16.0  
2.9  15.9  16.2  15.7  15.7  15.7  16.0  
16.5  18.8  19.8  19.6  19.6  19.6  19.4  
22.6  19.3  23.5  23.2  23.2  23.2  23.2  
27.9  32.0  31.9  31.9  31.9  31.9  32.1  
27.9  32.0  31.9  31.9  31.9  31.9  32.1  
