# Supplementary material for: Role of the M point phonons for the dynamical stability of B2 compounds
Source: Sci Rep. 2022 May 4;12:7258. doi: 10.1038/s41598-022-10658-2 (PMC9068927; doi:10.1038/s41598-022-10658-2)
Supplement: Supplementary file 2 — Supplementary Information 2. [file 41598_2022_10658_MOESM2_ESM.zip › pNN/CeAg.txt]

-2.5  1.5  -1.8  3.4  3.4  3.4  2.9  
-2.5  1.5  -1.8  3.4  3.4  3.4  2.9  
7.6  4.7  3.9  4.9  4.9  4.9  6.2  
8.7  8.1  8.4  9.0  9.0  9.0  8.8  
11.8  13.2  12.9  13.1  13.1  13.1  13.2  
11.8  13.2  12.9  13.1  13.1  13.1  13.2  
