# Supplementary material for: Role of the M point phonons for the dynamical stability of B2 compounds
Source: Sci Rep. 2022 May 4;12:7258. doi: 10.1038/s41598-022-10658-2 (PMC9068927; doi:10.1038/s41598-022-10658-2)
Supplement: Supplementary file 2 — Supplementary Information 2. [file 41598_2022_10658_MOESM2_ESM.zip › pNN/HfC.txt]

7.2  -33.2  -36.7  -44.5  -44.5  -44.5  -45.9  
7.2  -8.7  -15.1  -16.4  -16.4  -16.4  -19.6  
7.2  26.1  25.1  24.3  24.3  24.3  23.8  
27.9  26.1  25.1  24.3  24.3  24.3  23.8  
27.9  55.1  58.6  52.9  52.9  52.9  50.5  
27.9  55.1  58.6  52.9  52.9  52.9  50.5  
