# Supplementary material for: Role of the M point phonons for the dynamical stability of B2 compounds
Source: Sci Rep. 2022 May 4;12:7258. doi: 10.1038/s41598-022-10658-2 (PMC9068927; doi:10.1038/s41598-022-10658-2)
Supplement: Supplementary file 2 — Supplementary Information 2. [file 41598_2022_10658_MOESM2_ESM.zip › pNN/HoBi.txt]

-3.1  4.1  2.1  -2.5  -2.5  -2.5  -5.4  
-3.1  6.8  5.9  4.6  4.6  4.6  3.2  
7.3  7.3  7.0  6.1  6.1  6.1  5.5  
8.2  7.3  7.0  6.1  6.1  6.1  5.5  
11.4  14.3  14.1  13.7  13.7  13.7  13.3  
11.4  14.3  14.1  13.7  13.7  13.7  13.3  
