# Supplementary material for: Role of the M point phonons for the dynamical stability of B2 compounds
Source: Sci Rep. 2022 May 4;12:7258. doi: 10.1038/s41598-022-10658-2 (PMC9068927; doi:10.1038/s41598-022-10658-2)
Supplement: Supplementary file 2 — Supplementary Information 2. [file 41598_2022_10658_MOESM2_ESM.zip › pNN/PrAu.txt]

-3.3  2.2  -0.3  2.3  2.3  2.3  1.9  
-3.3  2.2  -0.3  2.3  2.3  2.3  1.9  
5.7  2.4  3.9  4.5  4.5  4.5  4.3  
6.8  3.9  4.4  5.1  5.1  5.1  6.0  
9.5  13.4  13.3  13.6  13.6  13.6  13.6  
9.5  13.4  13.3  13.6  13.6  13.6  13.6  
