# Supplementary material for: Role of the M point phonons for the dynamical stability of B2 compounds
Source: Sci Rep. 2022 May 4;12:7258. doi: 10.1038/s41598-022-10658-2 (PMC9068927; doi:10.1038/s41598-022-10658-2)
Supplement: Supplementary file 2 — Supplementary Information 2. [file 41598_2022_10658_MOESM2_ESM.zip › pNN/CoMo.txt]

-19.8  -17.3  -15.8  -15.5  -15.5  -15.5  -15.3  
-19.8  -17.3  -15.8  -15.5  -15.5  -15.5  -15.3  
12.7  13.9  13.7  13.6  13.6  13.6  13.8  
16.2  15.4  14.9  14.8  14.8  14.8  14.2  
28.5  30.0  30.9  30.7  30.7  30.7  30.8  
28.5  30.0  30.9  30.7  30.7  30.7  30.8  
