# Supplementary material for: Role of the M point phonons for the dynamical stability of B2 compounds
Source: Sci Rep. 2022 May 4;12:7258. doi: 10.1038/s41598-022-10658-2 (PMC9068927; doi:10.1038/s41598-022-10658-2)
Supplement: Supplementary file 2 — Supplementary Information 2. [file 41598_2022_10658_MOESM2_ESM.zip › pNN/YbIn.txt]

-7.3  4.3  4.6  3.5  3.5  3.5  3.6  
-7.3  4.3  4.6  3.5  3.5  3.5  3.6  
8.9  8.0  8.5  8.4  8.4  8.4  8.5  
10.9  11.2  10.9  10.7  10.7  10.7  11.2  
15.9  18.1  18.1  18.2  18.2  18.2  18.2  
15.9  18.1  18.1  18.2  18.2  18.2  18.2  
