# Supplementary material for: Role of the M point phonons for the dynamical stability of B2 compounds
Source: Sci Rep. 2022 May 4;12:7258. doi: 10.1038/s41598-022-10658-2 (PMC9068927; doi:10.1038/s41598-022-10658-2)
Supplement: Supplementary file 2 — Supplementary Information 2. [file 41598_2022_10658_MOESM2_ESM.zip › pNN/ZrRu.txt]

12.2  9.2  17.0  16.3  16.3  16.3  16.3  
12.2  17.8  19.4  18.8  18.8  18.8  18.1  
16.3  20.4  20.8  20.3  20.3  20.3  20.5  
17.2  20.4  20.8  20.3  20.3  20.3  20.5  
20.3  28.2  27.7  27.2  27.2  27.2  27.2  
20.3  28.2  27.7  27.2  27.2  27.2  27.2  
