# Supplementary material for: Role of the M point phonons for the dynamical stability of B2 compounds
Source: Sci Rep. 2022 May 4;12:7258. doi: 10.1038/s41598-022-10658-2 (PMC9068927; doi:10.1038/s41598-022-10658-2)
Supplement: Supplementary file 2 — Supplementary Information 2. [file 41598_2022_10658_MOESM2_ESM.zip › pNN/TePb.txt]

-3.3  -8.7  -8.8  -8.8  -8.8  -8.8  -8.4  
-3.3  -4.8  -3.3  -3.3  -3.3  -3.3  -4.0  
-2.8  4.5  4.0  4.3  4.3  4.3  3.0  
-2.2  4.5  4.0  4.3  4.3  4.3  3.0  
-1.5  7.6  5.0  4.8  4.8  4.8  6.0  
-1.5  7.6  5.0  4.8  4.8  4.8  6.0  
