# Supplementary material for: Role of the M point phonons for the dynamical stability of B2 compounds
Source: Sci Rep. 2022 May 4;12:7258. doi: 10.1038/s41598-022-10658-2 (PMC9068927; doi:10.1038/s41598-022-10658-2)
Supplement: Supplementary file 2 — Supplementary Information 2. [file 41598_2022_10658_MOESM2_ESM.zip › pNN/EuTl.txt]

-2.6  -1.6  0.9  1.2  1.2  1.2  1.3  
-2.6  -1.6  0.9  1.2  1.2  1.2  1.3  
6.2  6.5  6.6  6.6  6.6  6.6  6.5  
7.2  6.9  7.0  7.0  7.0  7.0  7.0  
9.8  10.9  11.1  11.1  11.1  11.1  11.3  
9.8  10.9  11.1  11.1  11.1  11.1  11.3  
