# Supplementary material for: Role of the M point phonons for the dynamical stability of B2 compounds
Source: Sci Rep. 2022 May 4;12:7258. doi: 10.1038/s41598-022-10658-2 (PMC9068927; doi:10.1038/s41598-022-10658-2)
Supplement: Supplementary file 2 — Supplementary Information 2. [file 41598_2022_10658_MOESM2_ESM.zip › pNN/LaS.txt]

7.9  5.0  8.4  9.3  9.3  9.3  9.1  
7.9  16.0  17.0  17.6  17.6  17.6  17.2  
8.9  17.3  17.0  17.6  17.6  17.6  17.2  
18.6  17.3  18.1  19.9  19.9  19.9  18.9  
19.0  25.2  24.7  25.9  25.9  25.9  25.3  
19.0  25.2  24.7  25.9  25.9  25.9  25.3  
