# Supplementary material for: Role of the M point phonons for the dynamical stability of B2 compounds
Source: Sci Rep. 2022 May 4;12:7258. doi: 10.1038/s41598-022-10658-2 (PMC9068927; doi:10.1038/s41598-022-10658-2)
Supplement: Supplementary file 2 — Supplementary Information 2. [file 41598_2022_10658_MOESM2_ESM.zip › pNN/PdN.txt]

-31.7  -40.9  -28.0  -22.4  -22.4  -22.4  -24.0  
-31.7  -16.4  -11.6  -9.9  -9.9  -9.9  -9.8  
-30.7  -12.6  4.3  10.1  10.1  10.1  15.7  
-11.1  -12.6  4.3  10.1  10.1  10.1  15.7  
-7.9  19.7  22.5  27.2  27.2  27.2  28.0  
-7.9  19.7  22.5  27.2  27.2  27.2  28.0  
