# Supplementary material for: Role of the M point phonons for the dynamical stability of B2 compounds
Source: Sci Rep. 2022 May 4;12:7258. doi: 10.1038/s41598-022-10658-2 (PMC9068927; doi:10.1038/s41598-022-10658-2)
Supplement: Supplementary file 2 — Supplementary Information 2. [file 41598_2022_10658_MOESM2_ESM.zip › pNN/PrIn.txt]

-8.7  5.2  5.6  3.9  3.9  3.9  3.6  
-8.7  5.2  5.6  3.9  3.9  3.9  3.6  
8.9  8.7  8.3  7.8  7.8  7.8  7.5  
9.9  11.0  11.1  10.7  10.7  10.7  10.9  
15.9  18.9  19.0  19.0  19.0  19.0  19.1  
15.9  18.9  19.0  19.0  19.0  19.0  19.1  
