# Supplementary material for: Role of the M point phonons for the dynamical stability of B2 compounds
Source: Sci Rep. 2022 May 4;12:7258. doi: 10.1038/s41598-022-10658-2 (PMC9068927; doi:10.1038/s41598-022-10658-2)
Supplement: Supplementary file 2 — Supplementary Information 2. [file 41598_2022_10658_MOESM2_ESM.zip › pNN/TbPt.txt]

2.1  -0.9  3.0  3.3  3.3  3.3  3.3  
2.1  4.0  3.0  3.3  3.3  3.3  3.3  
7.3  4.1  3.7  4.2  4.2  4.2  3.8  
8.1  4.1  7.7  8.0  8.0  8.0  8.3  
10.7  15.7  15.0  15.2  15.2  15.2  15.4  
10.7  15.7  15.0  15.2  15.2  15.2  15.4  
