# Supplementary material for: Role of the M point phonons for the dynamical stability of B2 compounds
Source: Sci Rep. 2022 May 4;12:7258. doi: 10.1038/s41598-022-10658-2 (PMC9068927; doi:10.1038/s41598-022-10658-2)
Supplement: Supplementary file 2 — Supplementary Information 2. [file 41598_2022_10658_MOESM2_ESM.zip › pNN/NdHg.txt]

-4.6  3.0  2.6  2.7  2.7  2.7  2.7  
-4.6  3.0  2.6  2.7  2.7  2.7  2.7  
5.9  5.5  5.7  5.9  5.9  5.9  6.0  
6.9  6.9  6.1  6.3  6.3  6.3  6.1  
10.2  13.1  13.2  13.3  13.3  13.3  13.1  
10.2  13.1  13.2  13.3  13.3  13.3  13.1  
