# Supplementary material for: Role of the M point phonons for the dynamical stability of B2 compounds
Source: Sci Rep. 2022 May 4;12:7258. doi: 10.1038/s41598-022-10658-2 (PMC9068927; doi:10.1038/s41598-022-10658-2)
Supplement: Supplementary file 2 — Supplementary Information 2. [file 41598_2022_10658_MOESM2_ESM.zip › pNN/YbAu.txt]

-3.4  3.0  3.3  4.1  4.1  4.1  3.8  
-3.4  3.8  3.3  4.1  4.1  4.1  3.8  
6.4  3.8  3.6  4.5  4.5  4.5  4.0  
6.9  4.4  6.6  7.2  7.2  7.2  7.2  
10.0  13.6  13.7  14.0  14.0  14.0  13.9  
10.0  13.6  13.7  14.0  14.0  14.0  13.9  
