# Supplementary material for: Role of the M point phonons for the dynamical stability of B2 compounds
Source: Sci Rep. 2022 May 4;12:7258. doi: 10.1038/s41598-022-10658-2 (PMC9068927; doi:10.1038/s41598-022-10658-2)
Supplement: Supplementary file 2 — Supplementary Information 2. [file 41598_2022_10658_MOESM2_ESM.zip › pNN/ZrZn.txt]

-12.9  7.6  8.7  7.4  7.4  7.4  6.6  
-12.9  7.6  8.7  7.4  7.4  7.4  6.6  
14.1  15.1  13.8  13.4  13.4  13.4  11.2  
16.7  17.5  17.6  17.1  17.1  17.1  16.9  
25.4  30.0  30.4  30.3  30.3  30.3  30.4  
25.4  30.0  30.4  30.3  30.3  30.3  30.4  
