# Supplementary material for: Role of the M point phonons for the dynamical stability of B2 compounds
Source: Sci Rep. 2022 May 4;12:7258. doi: 10.1038/s41598-022-10658-2 (PMC9068927; doi:10.1038/s41598-022-10658-2)
Supplement: Supplementary file 2 — Supplementary Information 2. [file 41598_2022_10658_MOESM2_ESM.zip › pNN/ErCd.txt]

-4.2  2.6  3.1  4.0  4.0  4.0  3.6  
-4.2  2.6  3.1  4.0  4.0  4.0  3.6  
8.3  7.9  7.6  7.7  7.7  7.7  7.1  
10.2  10.3  10.6  10.8  10.8  10.8  10.5  
13.8  14.7  14.9  14.9  14.9  14.9  15.0  
13.8  14.7  14.9  14.9  14.9  14.9  15.0  
