# Supplementary material for: Role of the M point phonons for the dynamical stability of B2 compounds
Source: Sci Rep. 2022 May 4;12:7258. doi: 10.1038/s41598-022-10658-2 (PMC9068927; doi:10.1038/s41598-022-10658-2)
Supplement: Supplementary file 2 — Supplementary Information 2. [file 41598_2022_10658_MOESM2_ESM.zip › pNN/AgI.txt]

-3.8  -13.0  -14.0  -14.2  -14.2  -14.2  -14.1  
-3.8  -6.1  -5.5  -6.1  -6.1  -6.1  -5.8  
-2.6  -3.7  -4.8  -5.5  -5.5  -5.5  -4.8  
-2.4  -3.7  -4.8  -5.5  -5.5  -5.5  -4.8  
1.3  11.6  11.5  11.3  11.3  11.3  11.2  
1.3  11.6  11.5  11.3  11.3  11.3  11.2  
