# Supplementary material for: Role of the M point phonons for the dynamical stability of B2 compounds
Source: Sci Rep. 2022 May 4;12:7258. doi: 10.1038/s41598-022-10658-2 (PMC9068927; doi:10.1038/s41598-022-10658-2)
Supplement: Supplementary file 2 — Supplementary Information 2. [file 41598_2022_10658_MOESM2_ESM.zip › pNN/CeSe.txt]

6.1  5.9  9.4  10.5  10.5  10.5  10.0  
6.1  9.8  10.6  12.3  12.3  12.3  11.6  
8.3  13.7  13.3  14.7  14.7  14.7  14.3  
11.1  13.7  13.3  14.7  14.7  14.7  14.3  
12.4  17.1  16.9  17.5  17.5  17.5  16.9  
12.4  17.1  16.9  17.5  17.5  17.5  16.9  
