# Supplementary material for: Role of the M point phonons for the dynamical stability of B2 compounds
Source: Sci Rep. 2022 May 4;12:7258. doi: 10.1038/s41598-022-10658-2 (PMC9068927; doi:10.1038/s41598-022-10658-2)
Supplement: Supplementary file 2 — Supplementary Information 2. [file 41598_2022_10658_MOESM2_ESM.zip › pNN/CsN.txt]

-7.7  -10.1  -32.9  -32.7  -32.7  -32.7  3.0  
-7.7  -10.1  -32.9  -32.7  -32.7  -32.7  9.8  
3.8  -6.4  -6.7  -6.4  -6.4  -6.4  9.8  
11.7  7.0  5.0  7.8  7.8  7.8  10.3  
14.5  12.3  5.0  7.8  7.8  7.8  10.3  
14.5  12.3  7.6  10.0  10.0  10.0  12.3  
