# Supplementary material for: Role of the M point phonons for the dynamical stability of B2 compounds
Source: Sci Rep. 2022 May 4;12:7258. doi: 10.1038/s41598-022-10658-2 (PMC9068927; doi:10.1038/s41598-022-10658-2)
Supplement: Supplementary file 2 — Supplementary Information 2. [file 41598_2022_10658_MOESM2_ESM.zip › pNN/OsC.txt]

-37.6  -54.9  -37.3  -31.2  -31.2  -31.2  -37.5  
-37.6  -15.8  -12.7  -11.7  -11.7  -11.7  -12.7  
-36.1  5.3  15.7  20.1  20.1  20.1  14.4  
-9.1  5.3  15.7  20.1  20.1  20.1  14.4  
5.7  28.6  33.5  37.4  37.4  37.4  32.7  
5.7  28.6  33.5  37.4  37.4  37.4  32.7  
