# Supplementary material for: Role of the M point phonons for the dynamical stability of B2 compounds
Source: Sci Rep. 2022 May 4;12:7258. doi: 10.1038/s41598-022-10658-2 (PMC9068927; doi:10.1038/s41598-022-10658-2)
Supplement: Supplementary file 2 — Supplementary Information 2. [file 41598_2022_10658_MOESM2_ESM.zip › pNN/SmAl.txt]

-10.9  6.5  5.9  4.6  4.6  4.6  4.1  
-10.9  6.5  5.9  4.6  4.6  4.6  4.1  
10.0  9.0  8.4  8.2  8.2  8.2  7.8  
23.7  27.4  27.5  27.1  27.1  27.1  27.4  
27.9  31.2  30.6  30.4  30.4  30.4  30.5  
27.9  31.2  30.6  30.4  30.4  30.4  30.5  
