# Supplementary material for: Role of the M point phonons for the dynamical stability of B2 compounds
Source: Sci Rep. 2022 May 4;12:7258. doi: 10.1038/s41598-022-10658-2 (PMC9068927; doi:10.1038/s41598-022-10658-2)
Supplement: Supplementary file 2 — Supplementary Information 2. [file 41598_2022_10658_MOESM2_ESM.zip › pNN/GeTe.txt]

-8.5  -9.8  -10.7  -10.5  -10.5  -10.5  -10.4  
-8.5  -9.8  -9.6  -9.2  -9.2  -9.2  -8.2  
-7.9  -5.5  -6.8  -6.1  -6.1  -6.1  -6.5  
-5.9  -5.5  -6.8  -6.1  -6.1  -6.1  -6.5  
-5.0  9.1  7.3  7.4  7.4  7.4  7.8  
-5.0  9.1  7.3  7.4  7.4  7.4  7.8  
