# Supplementary material for: Role of the M point phonons for the dynamical stability of B2 compounds
Source: Sci Rep. 2022 May 4;12:7258. doi: 10.1038/s41598-022-10658-2 (PMC9068927; doi:10.1038/s41598-022-10658-2)
Supplement: Supplementary file 2 — Supplementary Information 2. [file 41598_2022_10658_MOESM2_ESM.zip › pNN/VN.txt]

-25.5  -26.4  -24.8  5.2  5.2  5.2  -18.7  
-25.5  -22.5  22.8  26.4  26.4  26.4  21.4  
9.2  20.4  23.3  28.1  28.1  28.1  25.9  
17.5  20.4  23.3  28.1  28.1  28.1  25.9  
32.2  57.5  58.6  63.4  63.4  63.4  63.6  
32.2  57.5  58.6  63.4  63.4  63.4  63.6  
