# Supplementary material for: Role of the M point phonons for the dynamical stability of B2 compounds
Source: Sci Rep. 2022 May 4;12:7258. doi: 10.1038/s41598-022-10658-2 (PMC9068927; doi:10.1038/s41598-022-10658-2)
Supplement: Supplementary file 2 — Supplementary Information 2. [file 41598_2022_10658_MOESM2_ESM.zip › pNN/BaCd.txt]

2.7  3.1  3.0  4.0  4.0  4.0  3.3  
2.7  3.1  3.0  4.0  4.0  4.0  3.3  
6.5  6.1  5.6  5.9  5.9  5.9  6.2  
7.2  7.1  7.6  7.9  7.9  7.9  7.5  
9.3  10.1  10.0  10.1  10.1  10.1  9.9  
9.3  10.1  10.0  10.1  10.1  10.1  9.9  
