# Supplementary material for: Role of the M point phonons for the dynamical stability of B2 compounds
Source: Sci Rep. 2022 May 4;12:7258. doi: 10.1038/s41598-022-10658-2 (PMC9068927; doi:10.1038/s41598-022-10658-2)
Supplement: Supplementary file 2 — Supplementary Information 2. [file 41598_2022_10658_MOESM2_ESM.zip › pNN/ScAu.txt]

-5.7  -0.8  -1.9  2.4  2.4  2.4  1.9  
-5.7  -0.8  -1.9  2.4  2.4  2.4  1.9  
6.9  3.1  3.6  4.7  4.7  4.7  4.4  
14.5  10.5  14.5  15.9  15.9  15.9  15.6  
17.1  25.2  25.7  26.5  26.5  26.5  26.1  
17.1  25.2  25.7  26.5  26.5  26.5  26.1  
