# Supplementary material for: Role of the M point phonons for the dynamical stability of B2 compounds
Source: Sci Rep. 2022 May 4;12:7258. doi: 10.1038/s41598-022-10658-2 (PMC9068927; doi:10.1038/s41598-022-10658-2)
Supplement: Supplementary file 2 — Supplementary Information 2. [file 41598_2022_10658_MOESM2_ESM.zip › pNN/TmMg.txt]

4.1  4.8  -1.8  5.4  5.4  5.4  5.3  
4.1  4.8  -1.8  5.4  5.4  5.4  5.3  
9.4  10.3  8.6  9.1  9.1  9.1  9.2  
24.8  24.2  22.7  23.7  23.7  23.7  23.0  
26.2  24.2  22.7  23.7  23.7  23.7  23.0  
26.2  26.4  25.6  26.9  26.9  26.9  26.4  
