# Supplementary material for: Role of the M point phonons for the dynamical stability of B2 compounds
Source: Sci Rep. 2022 May 4;12:7258. doi: 10.1038/s41598-022-10658-2 (PMC9068927; doi:10.1038/s41598-022-10658-2)
Supplement: Supplementary file 2 — Supplementary Information 2. [file 41598_2022_10658_MOESM2_ESM.zip › pNN/MgSc.txt]

5.7  6.1  -3.3  7.9  7.9  7.9  8.1  
5.7  6.1  -3.3  7.9  7.9  7.9  8.1  
18.8  20.3  16.4  17.2  17.2  17.2  16.9  
25.6  27.3  27.7  28.6  28.6  28.6  28.3  
31.3  30.8  30.2  30.2  30.2  30.2  30.1  
31.3  30.8  30.2  30.2  30.2  30.2  30.1  
