# Supplementary material for: Role of the M point phonons for the dynamical stability of B2 compounds
Source: Sci Rep. 2022 May 4;12:7258. doi: 10.1038/s41598-022-10658-2 (PMC9068927; doi:10.1038/s41598-022-10658-2)
Supplement: Supplementary file 2 — Supplementary Information 2. [file 41598_2022_10658_MOESM2_ESM.zip › pNN/SmTl.txt]

-7.4  5.1  5.5  4.4  4.4  4.4  4.3  
-7.4  5.1  5.5  4.4  4.4  4.4  4.3  
6.8  7.1  7.3  6.8  6.8  6.8  6.7  
8.0  7.3  7.4  6.9  6.9  6.9  7.2  
12.8  16.0  16.3  16.2  16.2  16.2  16.4  
12.8  16.0  16.3  16.2  16.2  16.2  16.4  
