# Supplementary material for: Role of the M point phonons for the dynamical stability of B2 compounds
Source: Sci Rep. 2022 May 4;12:7258. doi: 10.1038/s41598-022-10658-2 (PMC9068927; doi:10.1038/s41598-022-10658-2)
Supplement: Supplementary file 2 — Supplementary Information 2. [file 41598_2022_10658_MOESM2_ESM.zip › pNN/TmTe.txt]

4.2  6.0  8.2  8.9  8.9  8.9  8.9  
4.2  7.5  8.2  9.3  9.3  9.3  9.4  
6.8  10.0  9.6  10.0  10.0  10.0  9.7  
7.8  10.0  9.6  10.0  10.0  10.0  9.7  
9.5  13.8  13.3  14.2  14.2  14.2  14.0  
9.5  13.8  13.3  14.2  14.2  14.2  14.0  
