# Supplementary material for: Role of the M point phonons for the dynamical stability of B2 compounds
Source: Sci Rep. 2022 May 4;12:7258. doi: 10.1038/s41598-022-10658-2 (PMC9068927; doi:10.1038/s41598-022-10658-2)
Supplement: Supplementary file 2 — Supplementary Information 2. [file 41598_2022_10658_MOESM2_ESM.zip › pNN/TmZn.txt]

-2.7  4.5  3.7  4.8  4.8  4.8  4.0  
-2.7  4.5  3.7  4.8  4.8  4.8  4.0  
8.5  8.3  6.9  7.2  7.2  7.2  6.4  
13.6  13.8  14.1  14.6  14.6  14.6  14.0  
16.3  16.5  16.4  16.6  16.6  16.6  16.8  
16.3  16.5  16.4  16.6  16.6  16.6  16.8  
