# Supplementary material for: Role of the M point phonons for the dynamical stability of B2 compounds
Source: Sci Rep. 2022 May 4;12:7258. doi: 10.1038/s41598-022-10658-2 (PMC9068927; doi:10.1038/s41598-022-10658-2)
Supplement: Supplementary file 2 — Supplementary Information 2. [file 41598_2022_10658_MOESM2_ESM.zip › pNN/YCu.txt]

5.0  4.3  2.4  6.1  6.1  6.1  6.4  
5.0  4.3  2.4  6.1  6.1  6.1  6.4  
10.5  7.5  5.4  7.0  7.0  7.0  7.9  
12.5  11.1  11.8  12.9  12.9  12.9  12.7  
15.5  19.4  18.8  19.2  19.2  19.2  19.1  
15.5  19.4  18.8  19.2  19.2  19.2  19.1  
