# Supplementary material for: Role of the M point phonons for the dynamical stability of B2 compounds
Source: Sci Rep. 2022 May 4;12:7258. doi: 10.1038/s41598-022-10658-2 (PMC9068927; doi:10.1038/s41598-022-10658-2)
Supplement: Supplementary file 2 — Supplementary Information 2. [file 41598_2022_10658_MOESM2_ESM.zip › pNN/CaIn.txt]

-4.8  -1.7  2.0  3.2  3.2  3.2  2.9  
-4.8  -1.7  2.0  3.2  3.2  3.2  2.9  
9.5  10.2  10.5  10.7  10.7  10.7  10.2  
16.1  15.6  15.2  15.5  15.5  15.5  15.5  
19.3  22.3  22.8  22.9  22.9  22.9  23.0  
19.3  22.3  22.8  22.9  22.9  22.9  23.0  
