# Supplementary material for: Role of the M point phonons for the dynamical stability of B2 compounds
Source: Sci Rep. 2022 May 4;12:7258. doi: 10.1038/s41598-022-10658-2 (PMC9068927; doi:10.1038/s41598-022-10658-2)
Supplement: Supplementary file 2 — Supplementary Information 2. [file 41598_2022_10658_MOESM2_ESM.zip › pNN/GdIn.txt]

-8.2  5.1  5.4  4.2  4.2  4.2  3.8  
-8.2  5.1  5.4  4.2  4.2  4.2  3.8  
9.1  8.3  8.6  8.2  8.2  8.2  8.2  
10.6  11.4  11.3  11.0  11.0  11.0  11.1  
16.2  18.9  19.0  18.9  18.9  18.9  18.9  
16.2  18.9  19.0  18.9  18.9  18.9  18.9  
