# Supplementary material for: Role of the M point phonons for the dynamical stability of B2 compounds
Source: Sci Rep. 2022 May 4;12:7258. doi: 10.1038/s41598-022-10658-2 (PMC9068927; doi:10.1038/s41598-022-10658-2)
Supplement: Supplementary file 2 — Supplementary Information 2. [file 41598_2022_10658_MOESM2_ESM.zip › pNN/PdO.txt]

-3.0  -24.9  -15.1  -10.9  -10.9  -10.9  -5.6  
-3.0  -14.6  -8.9  -7.9  -7.9  -7.9  -5.3  
3.6  20.2  22.0  22.4  22.4  22.4  22.8  
9.4  20.2  22.0  22.4  22.4  22.4  22.8  
10.5  34.8  34.1  35.6  35.6  35.6  36.2  
10.5  34.8  34.1  35.6  35.6  35.6  36.2  
