# Supplementary material for: Role of the M point phonons for the dynamical stability of B2 compounds
Source: Sci Rep. 2022 May 4;12:7258. doi: 10.1038/s41598-022-10658-2 (PMC9068927; doi:10.1038/s41598-022-10658-2)
Supplement: Supplementary file 2 — Supplementary Information 2. [file 41598_2022_10658_MOESM2_ESM.zip › pNN/LuSb.txt]

-3.2  1.8  -5.7  -7.1  -7.1  -7.1  -10.7  
-3.2  6.0  5.9  4.8  4.8  4.8  4.3  
7.8  8.6  8.1  7.0  7.0  7.0  6.3  
9.3  8.6  8.1  7.0  7.0  7.0  6.3  
12.6  15.5  15.3  14.8  14.8  14.8  14.6  
12.6  15.5  15.3  14.8  14.8  14.8  14.6  
