# Supplementary material for: Role of the M point phonons for the dynamical stability of B2 compounds
Source: Sci Rep. 2022 May 4;12:7258. doi: 10.1038/s41598-022-10658-2 (PMC9068927; doi:10.1038/s41598-022-10658-2)
Supplement: Supplementary file 2 — Supplementary Information 2. [file 41598_2022_10658_MOESM2_ESM.zip › pNN/ErTl.txt]

-6.6  5.1  5.4  4.6  4.6  4.6  4.8  
-6.6  5.1  5.4  4.6  4.6  4.6  4.8  
7.1  6.4  6.8  6.4  6.4  6.4  6.6  
7.9  7.1  7.2  7.0  7.0  7.0  7.2  
12.5  15.1  15.3  15.3  15.3  15.3  15.4  
12.5  15.1  15.3  15.3  15.3  15.3  15.4  
