# Supplementary material for: Role of the M point phonons for the dynamical stability of B2 compounds
Source: Sci Rep. 2022 May 4;12:7258. doi: 10.1038/s41598-022-10658-2 (PMC9068927; doi:10.1038/s41598-022-10658-2)
Supplement: Supplementary file 2 — Supplementary Information 2. [file 41598_2022_10658_MOESM2_ESM.zip › pNN/YTi.txt]

-2.9  -13.3  -13.1  -11.5  -11.5  -11.5  -10.4  
-2.9  -13.3  -13.1  -11.5  -11.5  -11.5  -10.4  
13.1  12.5  10.8  11.3  11.3  11.3  10.9  
17.8  18.9  18.9  18.6  18.6  18.6  19.0  
22.3  19.5  18.9  18.6  18.6  18.6  19.0  
22.3  19.5  21.8  22.3  22.3  22.3  23.0  
