# Supplementary material for: Role of the M point phonons for the dynamical stability of B2 compounds
Source: Sci Rep. 2022 May 4;12:7258. doi: 10.1038/s41598-022-10658-2 (PMC9068927; doi:10.1038/s41598-022-10658-2)
Supplement: Supplementary file 2 — Supplementary Information 2. [file 41598_2022_10658_MOESM2_ESM.zip › pNN/TiTc.txt]

12.0  16.2  20.8  21.9  21.9  21.9  21.6  
12.0  20.0  20.8  21.9  21.9  21.9  21.6  
17.7  20.3  21.7  22.3  22.3  22.3  23.6  
25.3  20.3  24.3  25.3  25.3  25.3  25.0  
28.5  36.1  35.0  35.4  35.4  35.4  34.0  
28.5  36.1  35.0  35.4  35.4  35.4  34.0  
