# Supplementary material for: Role of the M point phonons for the dynamical stability of B2 compounds
Source: Sci Rep. 2022 May 4;12:7258. doi: 10.1038/s41598-022-10658-2 (PMC9068927; doi:10.1038/s41598-022-10658-2)
Supplement: Supplementary file 2 — Supplementary Information 2. [file 41598_2022_10658_MOESM2_ESM.zip › pNN/AlOs.txt]

-10.2  6.8  8.7  9.1  9.1  9.1  8.8  
-10.2  6.8  8.7  9.1  9.1  9.1  8.8  
13.4  15.7  19.8  20.0  20.0  20.0  20.3  
35.6  35.1  35.1  36.0  36.0  36.0  36.1  
39.4  43.4  42.7  43.4  43.4  43.4  43.6  
39.4  43.4  42.7  43.4  43.4  43.4  43.6  
