# Supplementary material for: Role of the M point phonons for the dynamical stability of B2 compounds
Source: Sci Rep. 2022 May 4;12:7258. doi: 10.1038/s41598-022-10658-2 (PMC9068927; doi:10.1038/s41598-022-10658-2)
Supplement: Supplementary file 2 — Supplementary Information 2. [file 41598_2022_10658_MOESM2_ESM.zip › pNN/ZrCo.txt]

8.1  10.2  11.8  13.0  13.0  13.0  13.0  
8.1  13.0  11.8  13.3  13.3  13.3  13.0  
13.6  13.0  12.4  13.3  13.3  13.3  13.0  
16.9  15.8  16.7  17.4  17.4  17.4  16.8  
20.2  26.6  26.3  26.4  26.4  26.4  25.9  
20.2  26.6  26.3  26.4  26.4  26.4  25.9  
