# Supplementary material for: Role of the M point phonons for the dynamical stability of B2 compounds
Source: Sci Rep. 2022 May 4;12:7258. doi: 10.1038/s41598-022-10658-2 (PMC9068927; doi:10.1038/s41598-022-10658-2)
Supplement: Supplementary file 2 — Supplementary Information 2. [file 41598_2022_10658_MOESM2_ESM.zip › pNN/TbRh.txt]

5.5  5.1  7.9  7.8  7.8  7.8  7.7  
5.5  11.1  11.2  10.9  10.9  10.9  10.8  
9.3  11.1  11.2  10.9  10.9  10.9  10.8  
11.6  11.5  13.9  13.8  13.8  13.8  13.2  
13.8  18.0  17.6  17.7  17.7  17.7  17.5  
13.8  18.0  17.6  17.7  17.7  17.7  17.5  
