# Supplementary material for: Role of the M point phonons for the dynamical stability of B2 compounds
Source: Sci Rep. 2022 May 4;12:7258. doi: 10.1038/s41598-022-10658-2 (PMC9068927; doi:10.1038/s41598-022-10658-2)
Supplement: Supplementary file 2 — Supplementary Information 2. [file 41598_2022_10658_MOESM2_ESM.zip › pNN/TiAu.txt]

-13.0  -10.8  -10.0  -9.5  -9.5  -9.5  -9.2  
-13.0  -10.8  -10.0  -9.5  -9.5  -9.5  -9.2  
6.8  4.2  2.2  3.5  3.5  3.5  3.5  
13.7  13.3  16.2  17.0  17.0  17.0  16.5  
20.1  22.9  24.3  24.8  24.8  24.8  24.8  
20.1  22.9  24.3  24.8  24.8  24.8  24.8  
