# Supplementary material for: Role of the M point phonons for the dynamical stability of B2 compounds
Source: Sci Rep. 2022 May 4;12:7258. doi: 10.1038/s41598-022-10658-2 (PMC9068927; doi:10.1038/s41598-022-10658-2)
Supplement: Supplementary file 2 — Supplementary Information 2. [file 41598_2022_10658_MOESM2_ESM.zip › pNN/DyAl.txt]

-10.1  6.1  5.7  4.8  4.8  4.8  4.5  
-10.1  6.1  5.7  4.8  4.8  4.8  4.5  
10.2  9.3  9.1  9.0  9.0  9.0  8.7  
25.1  28.7  28.4  28.2  28.2  28.2  28.7  
28.9  31.8  31.1  31.0  31.0  31.0  31.2  
28.9  31.8  31.1  31.0  31.0  31.0  31.2  
