# Supplementary material for: Role of the M point phonons for the dynamical stability of B2 compounds
Source: Sci Rep. 2022 May 4;12:7258. doi: 10.1038/s41598-022-10658-2 (PMC9068927; doi:10.1038/s41598-022-10658-2)
Supplement: Supplementary file 2 — Supplementary Information 2. [file 41598_2022_10658_MOESM2_ESM.zip › pNN/DyCd.txt]

-4.1  2.5  2.8  3.6  3.6  3.6  3.5  
-4.1  2.5  2.8  3.6  3.6  3.6  3.5  
8.2  8.1  7.4  7.6  7.6  7.6  7.0  
9.9  10.0  10.3  10.5  10.5  10.5  10.5  
13.5  14.5  14.6  14.7  14.7  14.7  14.7  
13.5  14.5  14.6  14.7  14.7  14.7  14.7  
