# Supplementary material for: Role of the M point phonons for the dynamical stability of B2 compounds
Source: Sci Rep. 2022 May 4;12:7258. doi: 10.1038/s41598-022-10658-2 (PMC9068927; doi:10.1038/s41598-022-10658-2)
Supplement: Supplementary file 2 — Supplementary Information 2. [file 41598_2022_10658_MOESM2_ESM.zip › pNN/InRh.txt]

-4.7  10.3  10.7  10.2  10.2  10.2  10.7  
-4.7  10.3  10.7  10.2  10.2  10.2  10.7  
14.3  11.4  13.7  13.8  13.8  13.8  13.8  
15.1  12.1  14.1  14.2  14.2  14.2  14.8  
21.3  24.2  24.3  24.6  24.6  24.6  24.8  
21.3  24.2  24.3  24.6  24.6  24.6  24.8  
