# Supplementary material for: Role of the M point phonons for the dynamical stability of B2 compounds
Source: Sci Rep. 2022 May 4;12:7258. doi: 10.1038/s41598-022-10658-2 (PMC9068927; doi:10.1038/s41598-022-10658-2)
Supplement: Supplementary file 2 — Supplementary Information 2. [file 41598_2022_10658_MOESM2_ESM.zip › pNN/TiN.txt]

-22.4  -32.9  -39.9  -33.4  -33.4  -33.4  -40.0  
-22.4  -26.7  -15.9  -10.6  -10.6  -10.6  -13.4  
10.2  38.8  37.4  39.0  39.0  39.0  36.7  
18.9  38.8  37.4  39.0  39.0  39.0  36.7  
31.1  58.3  56.1  60.3  60.3  60.3  59.4  
31.1  58.3  56.1  60.3  60.3  60.3  59.4  
