# Supplementary material for: Role of the M point phonons for the dynamical stability of B2 compounds
Source: Sci Rep. 2022 May 4;12:7258. doi: 10.1038/s41598-022-10658-2 (PMC9068927; doi:10.1038/s41598-022-10658-2)
Supplement: Supplementary file 2 — Supplementary Information 2. [file 41598_2022_10658_MOESM2_ESM.zip › pNN/DyTl.txt]

-6.9  5.1  5.5  4.6  4.6  4.6  4.7  
-6.9  5.1  5.5  4.6  4.6  4.6  4.7  
7.0  6.7  7.1  6.7  6.7  6.7  6.7  
7.9  7.1  7.3  7.0  7.0  7.0  7.2  
12.6  15.4  15.7  15.7  15.7  15.7  15.8  
12.6  15.4  15.7  15.7  15.7  15.7  15.8  
