# Supplementary material for: Role of the M point phonons for the dynamical stability of B2 compounds
Source: Sci Rep. 2022 May 4;12:7258. doi: 10.1038/s41598-022-10658-2 (PMC9068927; doi:10.1038/s41598-022-10658-2)
Supplement: Supplementary file 2 — Supplementary Information 2. [file 41598_2022_10658_MOESM2_ESM.zip › pNN/YC.txt]

-6.4  -9.6  -13.2  -16.0  -16.0  -16.0  -15.8  
-6.4  11.0  27.8  14.8  14.8  14.8  14.8  
9.6  26.6  27.8  26.6  26.6  26.6  26.5  
26.1  26.6  28.6  26.6  26.6  26.6  26.5  
28.5  53.9  56.6  50.9  50.9  50.9  50.7  
28.5  53.9  56.6  50.9  50.9  50.9  50.7  
