# Supplementary material for: Role of the M point phonons for the dynamical stability of B2 compounds
Source: Sci Rep. 2022 May 4;12:7258. doi: 10.1038/s41598-022-10658-2 (PMC9068927; doi:10.1038/s41598-022-10658-2)
Supplement: Supplementary file 2 — Supplementary Information 2. [file 41598_2022_10658_MOESM2_ESM.zip › pNN/TmAg.txt]

-1.9  3.6  3.2  5.2  5.2  5.2  4.9  
-1.9  3.6  3.2  5.2  5.2  5.2  4.9  
7.7  6.5  6.4  7.1  7.1  7.1  7.3  
9.7  8.4  9.0  9.8  9.8  9.8  9.6  
12.5  14.1  14.0  14.3  14.3  14.3  14.2  
12.5  14.1  14.0  14.3  14.3  14.3  14.2  
