# Supplementary material for: Role of the M point phonons for the dynamical stability of B2 compounds
Source: Sci Rep. 2022 May 4;12:7258. doi: 10.1038/s41598-022-10658-2 (PMC9068927; doi:10.1038/s41598-022-10658-2)
Supplement: Supplementary file 2 — Supplementary Information 2. [file 41598_2022_10658_MOESM2_ESM.zip › pNN/RbBr.txt]

6.5  1.1  5.2  4.6  4.6  4.6  4.6  
6.5  3.5  5.3  4.7  4.7  4.7  4.8  
6.9  9.0  8.5  7.6  7.6  7.6  8.1  
7.1  9.0  8.5  7.6  7.6  7.6  8.1  
7.4  10.3  9.9  10.0  10.0  10.0  10.1  
7.4  10.3  9.9  10.0  10.0  10.0  10.1  
