# Supplementary material for: Role of the M point phonons for the dynamical stability of B2 compounds
Source: Sci Rep. 2022 May 4;12:7258. doi: 10.1038/s41598-022-10658-2 (PMC9068927; doi:10.1038/s41598-022-10658-2)
Supplement: Supplementary file 2 — Supplementary Information 2. [file 41598_2022_10658_MOESM2_ESM.zip › pNN/NCl.txt]

-18.6  -25.7  -16.2  -17.7  -17.7  -17.7  -17.9  
-18.6  -18.2  -14.2  -17.6  -17.6  -17.6  -17.4  
-16.9  -15.6  -14.2  -17.6  -17.6  -17.6  -17.4  
-10.6  -15.6  -8.5  -14.0  -14.0  -14.0  -16.9  
-7.1  14.9  14.7  12.2  12.2  12.2  12.6  
-7.1  14.9  14.7  12.2  12.2  12.2  12.6  
