# Supplementary material for: Role of the M point phonons for the dynamical stability of B2 compounds
Source: Sci Rep. 2022 May 4;12:7258. doi: 10.1038/s41598-022-10658-2 (PMC9068927; doi:10.1038/s41598-022-10658-2)
Supplement: Supplementary file 2 — Supplementary Information 2. [file 41598_2022_10658_MOESM2_ESM.zip › pNN/BeCu.txt]

-10.5  5.1  9.9  14.1  14.1  14.1  16.4  
-10.5  5.1  9.9  14.1  14.1  14.1  16.4  
17.9  16.9  20.2  21.1  21.1  21.1  22.4  
47.7  51.5  53.1  55.1  55.1  55.1  55.8  
52.0  51.5  53.1  55.1  55.1  55.1  55.8  
52.0  51.7  54.7  57.2  57.2  57.2  59.3  
