# Supplementary material for: Role of the M point phonons for the dynamical stability of B2 compounds
Source: Sci Rep. 2022 May 4;12:7258. doi: 10.1038/s41598-022-10658-2 (PMC9068927; doi:10.1038/s41598-022-10658-2)
Supplement: Supplementary file 2 — Supplementary Information 2. [file 41598_2022_10658_MOESM2_ESM.zip › pNN/NaS.txt]

-7.0  12.9  12.7  14.4  14.4  14.4  12.1  
-7.0  12.9  12.7  14.9  14.9  14.9  13.3  
14.1  15.2  13.8  14.9  14.9  14.9  13.3  
16.6  18.5  20.0  20.3  20.3  20.3  19.7  
22.9  27.2  27.1  26.4  26.4  26.4  25.4  
22.9  27.2  27.1  26.4  26.4  26.4  25.4  
