# Supplementary material for: Role of the M point phonons for the dynamical stability of B2 compounds
Source: Sci Rep. 2022 May 4;12:7258. doi: 10.1038/s41598-022-10658-2 (PMC9068927; doi:10.1038/s41598-022-10658-2)
Supplement: Supplementary file 2 — Supplementary Information 2. [file 41598_2022_10658_MOESM2_ESM.zip › pNN/TlSb.txt]

-5.5  -4.5  -3.8  -1.9  -1.9  -1.9  -2.1  
-5.5  -4.5  -3.8  -1.9  -1.9  -1.9  -2.1  
4.9  4.6  3.7  5.0  5.0  5.0  5.5  
6.3  5.7  4.9  5.5  5.5  5.5  6.3  
9.7  10.1  10.4  10.7  10.7  10.7  10.8  
9.7  10.1  10.4  10.7  10.7  10.7  10.8  
