# Supplementary material for: Role of the M point phonons for the dynamical stability of B2 compounds
Source: Sci Rep. 2022 May 4;12:7258. doi: 10.1038/s41598-022-10658-2 (PMC9068927; doi:10.1038/s41598-022-10658-2)
Supplement: Supplementary file 2 — Supplementary Information 2. [file 41598_2022_10658_MOESM2_ESM.zip › pNN/ErN.txt]

-15.4  -33.3  -25.6  -39.5  -39.5  -39.5  -40.2  
-15.4  -15.7  -12.8  -15.5  -15.5  -15.5  -15.5  
4.6  21.5  21.0  19.8  19.8  19.8  20.1  
15.8  21.5  21.0  19.8  19.8  19.8  20.1  
22.5  57.8  58.6  50.0  50.0  50.0  52.8  
22.5  57.8  58.6  50.0  50.0  50.0  52.8  
