# Supplementary material for: Role of the M point phonons for the dynamical stability of B2 compounds
Source: Sci Rep. 2022 May 4;12:7258. doi: 10.1038/s41598-022-10658-2 (PMC9068927; doi:10.1038/s41598-022-10658-2)
Supplement: Supplementary file 2 — Supplementary Information 2. [file 41598_2022_10658_MOESM2_ESM.zip › pNN/EuHg.txt]

1.4  3.9  3.8  4.3  4.3  4.3  4.0  
1.4  3.9  3.8  4.3  4.3  4.3  4.0  
6.0  5.5  5.9  6.3  6.3  6.3  6.0  
6.9  6.7  6.5  6.9  6.9  6.9  7.0  
9.0  10.9  10.8  11.0  11.0  11.0  11.0  
9.0  10.9  10.8  11.0  11.0  11.0  11.0  
