# Supplementary material for: Role of the M point phonons for the dynamical stability of B2 compounds
Source: Sci Rep. 2022 May 4;12:7258. doi: 10.1038/s41598-022-10658-2 (PMC9068927; doi:10.1038/s41598-022-10658-2)
Supplement: Supplementary file 2 — Supplementary Information 2. [file 41598_2022_10658_MOESM2_ESM.zip › pNN/CdAu.txt]

-6.9  -3.6  -3.3  -3.7  -3.7  -3.7  -2.9  
-6.9  -3.6  -3.3  -3.7  -3.7  -3.7  -2.9  
8.2  6.8  7.4  7.2  7.2  7.2  7.5  
10.9  9.3  10.5  10.3  10.3  10.3  10.8  
15.3  16.8  16.9  16.8  16.8  16.8  16.9  
15.3  16.8  16.9  16.8  16.8  16.8  16.9  
