# Supplementary material for: Role of the M point phonons for the dynamical stability of B2 compounds
Source: Sci Rep. 2022 May 4;12:7258. doi: 10.1038/s41598-022-10658-2 (PMC9068927; doi:10.1038/s41598-022-10658-2)
Supplement: Supplementary file 2 — Supplementary Information 2. [file 41598_2022_10658_MOESM2_ESM.zip › pNN/TbHg.txt]

-4.6  3.1  3.4  3.5  3.5  3.5  3.7  
-4.6  3.1  3.4  3.5  3.5  3.5  3.7  
6.2  5.7  6.0  6.1  6.1  6.1  5.5  
7.0  5.8  6.2  6.2  6.2  6.2  6.3  
10.4  13.0  13.4  13.4  13.4  13.4  13.4  
10.4  13.0  13.4  13.4  13.4  13.4  13.4  
