# Supplementary material for: Role of the M point phonons for the dynamical stability of B2 compounds
Source: Sci Rep. 2022 May 4;12:7258. doi: 10.1038/s41598-022-10658-2 (PMC9068927; doi:10.1038/s41598-022-10658-2)
Supplement: Supplementary file 2 — Supplementary Information 2. [file 41598_2022_10658_MOESM2_ESM.zip › pNN/IrC.txt]

-35.6  -58.5  -40.8  -32.6  -32.6  -32.6  -37.0  
-35.6  -7.5  2.2  6.5  6.5  6.5  3.3  
-35.0  -7.5  8.9  15.0  15.0  15.0  9.3  
-8.8  5.7  8.9  15.0  15.0  15.0  9.3  
-6.3  23.0  22.5  31.6  31.6  31.6  29.8  
-6.3  23.0  22.5  31.6  31.6  31.6  29.8  
