# Supplementary material for: Role of the M point phonons for the dynamical stability of B2 compounds
Source: Sci Rep. 2022 May 4;12:7258. doi: 10.1038/s41598-022-10658-2 (PMC9068927; doi:10.1038/s41598-022-10658-2)
Supplement: Supplementary file 2 — Supplementary Information 2. [file 41598_2022_10658_MOESM2_ESM.zip › pNN/YTl.txt]

-7.7  5.7  6.1  5.2  5.2  5.2  5.3  
-7.7  5.7  6.1  5.2  5.2  5.2  5.3  
7.1  7.2  7.4  7.1  7.1  7.1  7.3  
10.8  9.0  9.4  8.9  8.9  8.9  8.9  
15.1  19.0  19.6  19.5  19.5  19.5  19.6  
15.1  19.0  19.6  19.5  19.5  19.5  19.6  
