# Supplementary material for: Role of the M point phonons for the dynamical stability of B2 compounds
Source: Sci Rep. 2022 May 4;12:7258. doi: 10.1038/s41598-022-10658-2 (PMC9068927; doi:10.1038/s41598-022-10658-2)
Supplement: Supplementary file 2 — Supplementary Information 2. [file 41598_2022_10658_MOESM2_ESM.zip › pNN/ReN.txt]

-27.3  -36.8  -12.2  -10.5  -10.5  -10.5  -20.5  
-27.3  -15.2  -9.8  -9.6  -9.6  -9.6  -9.2  
-26.4  14.1  15.9  16.5  16.5  16.5  17.6  
-7.2  14.1  15.9  16.5  16.5  16.5  17.6  
0.8  37.5  41.5  41.8  41.8  41.8  38.9  
0.8  37.5  41.5  41.8  41.8  41.8  38.9  
