# Supplementary material for: Role of the M point phonons for the dynamical stability of B2 compounds
Source: Sci Rep. 2022 May 4;12:7258. doi: 10.1038/s41598-022-10658-2 (PMC9068927; doi:10.1038/s41598-022-10658-2)
Supplement: Supplementary file 2 — Supplementary Information 2. [file 41598_2022_10658_MOESM2_ESM.zip › pNN/GaNi.txt]

-10.1  5.3  6.3  7.6  7.6  7.6  8.8  
-10.1  5.3  6.3  7.6  7.6  7.6  8.8  
16.3  13.8  16.4  16.6  16.6  16.6  17.3  
17.8  14.3  17.7  18.0  18.0  18.0  18.8  
26.2  28.9  29.1  29.1  29.1  29.1  29.2  
26.2  28.9  29.1  29.1  29.1  29.1  29.2  
