# Supplementary material for: Role of the M point phonons for the dynamical stability of B2 compounds
Source: Sci Rep. 2022 May 4;12:7258. doi: 10.1038/s41598-022-10658-2 (PMC9068927; doi:10.1038/s41598-022-10658-2)
Supplement: Supplementary file 2 — Supplementary Information 2. [file 41598_2022_10658_MOESM2_ESM.zip › pNN/YbZn.txt]

-2.8  4.6  4.2  5.3  5.3  5.3  5.0  
-2.8  4.6  4.2  5.3  5.3  5.3  5.0  
8.4  8.1  6.8  7.2  7.2  7.2  6.4  
13.7  14.0  14.4  14.8  14.8  14.8  14.4  
16.4  16.5  16.5  16.7  16.7  16.7  17.0  
16.4  16.5  16.5  16.7  16.7  16.7  17.0  
