# Supplementary material for: Role of the M point phonons for the dynamical stability of B2 compounds
Source: Sci Rep. 2022 May 4;12:7258. doi: 10.1038/s41598-022-10658-2 (PMC9068927; doi:10.1038/s41598-022-10658-2)
Supplement: Supplementary file 2 — Supplementary Information 2. [file 41598_2022_10658_MOESM2_ESM.zip › pNN/TiCo.txt]

8.5  13.8  15.6  17.2  17.2  17.2  16.8  
8.5  16.1  15.6  17.2  17.2  17.2  16.8  
17.9  16.1  18.3  19.1  19.1  19.1  18.4  
19.8  17.4  19.8  20.7  20.7  20.7  19.7  
25.3  34.8  34.8  35.1  35.1  35.1  34.2  
25.3  34.8  34.8  35.1  35.1  35.1  34.2  
