# Supplementary material for: Role of the M point phonons for the dynamical stability of B2 compounds
Source: Sci Rep. 2022 May 4;12:7258. doi: 10.1038/s41598-022-10658-2 (PMC9068927; doi:10.1038/s41598-022-10658-2)
Supplement: Supplementary file 2 — Supplementary Information 2. [file 41598_2022_10658_MOESM2_ESM.zip › pNN/ErCu.txt]

4.0  4.3  2.3  5.8  5.8  5.8  5.2  
4.0  4.3  2.3  5.8  5.8  5.8  5.2  
7.9  6.0  5.2  6.1  6.1  6.1  6.6  
12.8  11.5  12.1  13.1  13.1  13.1  12.5  
14.6  15.1  14.8  15.0  15.0  15.0  14.9  
14.6  15.1  14.8  15.0  15.0  15.0  14.9  
