# Supplementary material for: Role of the M point phonons for the dynamical stability of B2 compounds
Source: Sci Rep. 2022 May 4;12:7258. doi: 10.1038/s41598-022-10658-2 (PMC9068927; doi:10.1038/s41598-022-10658-2)
Supplement: Supplementary file 2 — Supplementary Information 2. [file 41598_2022_10658_MOESM2_ESM.zip › pNN/ZrN.txt]

-11.4  -19.9  -11.8  -8.3  -8.3  -8.3  -10.5  
-11.4  -5.0  -0.6  21.6  21.6  21.6  16.6  
9.4  33.3  33.2  33.9  33.9  33.9  32.3  
24.0  33.3  33.2  33.9  33.9  33.9  32.3  
28.2  51.0  50.0  54.6  54.6  54.6  53.1  
28.2  51.0  50.0  54.6  54.6  54.6  53.1  
