# Supplementary material for: Role of the M point phonons for the dynamical stability of B2 compounds
Source: Sci Rep. 2022 May 4;12:7258. doi: 10.1038/s41598-022-10658-2 (PMC9068927; doi:10.1038/s41598-022-10658-2)
Supplement: Supplementary file 2 — Supplementary Information 2. [file 41598_2022_10658_MOESM2_ESM.zip › pNN/CsH.txt]

3.0  -1.3  1.8  1.2  1.2  1.2  1.0  
3.0  8.9  9.1  9.0  9.0  9.0  9.0  
3.7  8.9  9.1  9.0  9.0  9.0  9.0  
42.6  9.5  38.4  35.0  35.0  35.0  37.6  
42.7  57.6  56.3  54.0  54.0  54.0  53.5  
42.7  57.6  56.3  54.0  54.0  54.0  53.5  
