# Supplementary material for: Role of the M point phonons for the dynamical stability of B2 compounds
Source: Sci Rep. 2022 May 4;12:7258. doi: 10.1038/s41598-022-10658-2 (PMC9068927; doi:10.1038/s41598-022-10658-2)
Supplement: Supplementary file 2 — Supplementary Information 2. [file 41598_2022_10658_MOESM2_ESM.zip › pNN/YP.txt]

7.9  -13.2  -13.3  -17.8  -17.8  -17.8  -22.1  
7.9  -6.2  -7.0  -9.9  -9.9  -9.9  -11.3  
10.3  21.6  20.5  18.3  18.3  18.3  18.0  
17.4  21.6  20.5  18.3  18.3  18.3  18.0  
18.6  27.4  27.2  25.2  25.2  25.2  24.7  
18.6  27.4  27.2  25.2  25.2  25.2  24.7  
