# Supplementary material for: Role of the M point phonons for the dynamical stability of B2 compounds
Source: Sci Rep. 2022 May 4;12:7258. doi: 10.1038/s41598-022-10658-2 (PMC9068927; doi:10.1038/s41598-022-10658-2)
Supplement: Supplementary file 2 — Supplementary Information 2. [file 41598_2022_10658_MOESM2_ESM.zip › pNN/SmCu.txt]

3.5  2.3  -3.7  3.7  3.7  3.7  3.9  
3.5  2.3  -3.7  3.7  3.7  3.7  3.9  
7.5  3.4  1.7  3.7  3.7  3.7  5.1  
11.5  10.3  10.4  11.5  11.5  11.5  11.4  
13.3  14.0  13.5  13.8  13.8  13.8  13.8  
13.3  14.0  13.5  13.8  13.8  13.8  13.8  
