# Supplementary material for: Role of the M point phonons for the dynamical stability of B2 compounds
Source: Sci Rep. 2022 May 4;12:7258. doi: 10.1038/s41598-022-10658-2 (PMC9068927; doi:10.1038/s41598-022-10658-2)
Supplement: Supplementary file 2 — Supplementary Information 2. [file 41598_2022_10658_MOESM2_ESM.zip › pNN/ScN.txt]

-23.4  -38.6  -34.6  -43.9  -43.9  -43.9  -44.1  
-23.4  -29.5  -25.5  -29.6  -29.6  -29.6  -30.4  
8.1  41.8  40.0  38.5  38.5  38.5  38.6  
14.5  41.8  40.0  38.5  38.5  38.5  38.6  
28.7  61.9  61.9  54.7  54.7  54.7  56.2  
28.7  61.9  61.9  54.7  54.7  54.7  56.2  
