# Supplementary material for: Role of the M point phonons for the dynamical stability of B2 compounds
Source: Sci Rep. 2022 May 4;12:7258. doi: 10.1038/s41598-022-10658-2 (PMC9068927; doi:10.1038/s41598-022-10658-2)
Supplement: Supplementary file 2 — Supplementary Information 2. [file 41598_2022_10658_MOESM2_ESM.zip › pNN/VRu.txt]

-19.4  -6.8  -4.0  4.7  4.7  4.7  9.2  
-19.4  -6.8  -4.0  4.7  4.7  4.7  9.2  
9.2  8.1  10.7  10.6  10.6  10.6  11.4  
13.0  13.2  17.3  17.1  17.1  17.1  17.1  
25.1  31.1  32.2  31.5  31.5  31.5  32.0  
25.1  31.1  32.2  31.5  31.5  31.5  32.0  
