# Supplementary material for: Role of the M point phonons for the dynamical stability of B2 compounds
Source: Sci Rep. 2022 May 4;12:7258. doi: 10.1038/s41598-022-10658-2 (PMC9068927; doi:10.1038/s41598-022-10658-2)
Supplement: Supplementary file 2 — Supplementary Information 2. [file 41598_2022_10658_MOESM2_ESM.zip › pNN/ScAs.txt]

4.4  -8.8  -9.9  -11.7  -11.7  -11.7  -14.5  
4.4  8.0  4.0  -7.2  -7.2  -7.2  -9.6  
11.4  14.7  13.9  12.1  12.1  12.1  11.1  
14.7  14.7  13.9  12.1  12.1  12.1  11.1  
18.1  28.6  27.1  25.9  25.9  25.9  25.2  
18.1  28.6  27.1  25.9  25.9  25.9  25.2  
