# Supplementary material for: Role of the M point phonons for the dynamical stability of B2 compounds
Source: Sci Rep. 2022 May 4;12:7258. doi: 10.1038/s41598-022-10658-2 (PMC9068927; doi:10.1038/s41598-022-10658-2)
Supplement: Supplementary file 2 — Supplementary Information 2. [file 41598_2022_10658_MOESM2_ESM.zip › pNN/CeS.txt]

7.7  5.1  9.4  10.4  10.4  10.4  10.0  
7.7  15.6  17.1  18.0  18.0  18.0  17.5  
8.6  17.3  17.2  18.0  18.0  18.0  17.5  
17.9  17.3  17.2  19.4  19.4  19.4  18.3  
18.3  25.1  24.4  25.9  25.9  25.9  25.3  
18.3  25.1  24.4  25.9  25.9  25.9  25.3  
