# Supplementary material for: Role of the M point phonons for the dynamical stability of B2 compounds
Source: Sci Rep. 2022 May 4;12:7258. doi: 10.1038/s41598-022-10658-2 (PMC9068927; doi:10.1038/s41598-022-10658-2)
Supplement: Supplementary file 2 — Supplementary Information 2. [file 41598_2022_10658_MOESM2_ESM.zip › pNN/CsI.txt]

2.5  3.0  3.5  3.5  3.5  3.5  3.4  
2.5  3.5  4.0  4.0  4.0  4.0  3.9  
4.2  5.2  5.2  5.2  5.2  5.2  5.1  
4.3  5.2  5.2  5.2  5.2  5.2  5.1  
5.5  7.2  7.3  7.2  7.2  7.2  7.2  
5.5  7.2  7.3  7.2  7.2  7.2  7.2  
