# Supplementary material for: Role of the M point phonons for the dynamical stability of B2 compounds
Source: Sci Rep. 2022 May 4;12:7258. doi: 10.1038/s41598-022-10658-2 (PMC9068927; doi:10.1038/s41598-022-10658-2)
Supplement: Supplementary file 2 — Supplementary Information 2. [file 41598_2022_10658_MOESM2_ESM.zip › pNN/ScZn.txt]

-5.4  4.3  3.8  5.7  5.7  5.7  5.5  
-5.4  4.3  3.8  5.7  5.7  5.7  5.5  
15.3  16.0  14.5  14.8  14.8  14.8  14.1  
18.5  17.6  16.5  16.7  16.7  16.7  16.5  
24.6  28.8  28.8  28.8  28.8  28.8  29.2  
24.6  28.8  28.8  28.8  28.8  28.8  29.2  
