# Supplementary material for: Role of the M point phonons for the dynamical stability of B2 compounds
Source: Sci Rep. 2022 May 4;12:7258. doi: 10.1038/s41598-022-10658-2 (PMC9068927; doi:10.1038/s41598-022-10658-2)
Supplement: Supplementary file 2 — Supplementary Information 2. [file 41598_2022_10658_MOESM2_ESM.zip › pNN/InPd.txt]

-6.9  5.0  4.9  5.1  5.1  5.1  5.9  
-6.9  5.0  4.9  5.1  5.1  5.1  5.9  
11.4  9.1  10.6  10.7  10.7  10.7  11.3  
11.9  9.6  10.8  10.8  10.8  10.8  11.3  
17.9  20.2  20.2  20.1  20.1  20.1  20.1  
17.9  20.2  20.2  20.1  20.1  20.1  20.1  
