# Supplementary material for: Role of the M point phonons for the dynamical stability of B2 compounds
Source: Sci Rep. 2022 May 4;12:7258. doi: 10.1038/s41598-022-10658-2 (PMC9068927; doi:10.1038/s41598-022-10658-2)
Supplement: Supplementary file 2 — Supplementary Information 2. [file 41598_2022_10658_MOESM2_ESM.zip › pNN/HoIn.txt]

-7.9  4.8  5.3  4.1  4.1  4.1  4.0  
-7.9  4.8  5.3  4.1  4.1  4.1  4.0  
9.1  8.2  8.7  8.4  8.4  8.4  8.4  
10.9  11.5  11.3  11.1  11.1  11.1  11.4  
16.2  18.7  18.7  18.7  18.7  18.7  18.8  
16.2  18.7  18.7  18.7  18.7  18.7  18.8  
