# Supplementary material for: Role of the M point phonons for the dynamical stability of B2 compounds
Source: Sci Rep. 2022 May 4;12:7258. doi: 10.1038/s41598-022-10658-2 (PMC9068927; doi:10.1038/s41598-022-10658-2)
Supplement: Supplementary file 2 — Supplementary Information 2. [file 41598_2022_10658_MOESM2_ESM.zip › pNN/YCd.txt]

-4.6  3.5  3.8  4.5  4.5  4.5  4.5  
-4.6  3.5  3.8  4.5  4.5  4.5  4.5  
10.0  10.2  9.7  9.9  9.9  9.9  9.1  
11.3  10.8  10.6  10.7  10.7  10.7  10.7  
15.8  18.2  18.4  18.4  18.4  18.4  18.5  
15.8  18.2  18.4  18.4  18.4  18.4  18.5  
