# Supplementary material for: Role of the M point phonons for the dynamical stability of B2 compounds
Source: Sci Rep. 2022 May 4;12:7258. doi: 10.1038/s41598-022-10658-2 (PMC9068927; doi:10.1038/s41598-022-10658-2)
Supplement: Supplementary file 2 — Supplementary Information 2. [file 41598_2022_10658_MOESM2_ESM.zip › pNN/SiOs.txt]

9.2  -8.4  11.3  10.5  10.5  10.5  11.1  
9.2  9.0  23.4  20.9  20.9  20.9  21.3  
11.9  22.7  23.4  20.9  20.9  20.9  21.3  
31.0  22.7  28.8  26.7  26.7  26.7  27.3  
31.9  37.4  36.7  36.4  36.4  36.4  38.3  
31.9  37.4  36.7  36.4  36.4  36.4  38.3  
