# Supplementary material for: Role of the M point phonons for the dynamical stability of B2 compounds
Source: Sci Rep. 2022 May 4;12:7258. doi: 10.1038/s41598-022-10658-2 (PMC9068927; doi:10.1038/s41598-022-10658-2)
Supplement: Supplementary file 2 — Supplementary Information 2. [file 41598_2022_10658_MOESM2_ESM.zip › pNN/TiNi.txt]

-10.2  -11.1  -12.7  -8.5  -8.5  -8.5  -9.6  
-10.2  -11.1  -12.7  -8.5  -8.5  -8.5  -9.6  
14.7  11.1  9.9  12.8  12.8  12.8  11.1  
16.3  11.4  16.1  18.4  18.4  18.4  17.8  
24.2  31.4  31.6  32.5  32.5  32.5  31.9  
24.2  31.4  31.6  32.5  32.5  32.5  31.9  
