# Supplementary material for: Role of the M point phonons for the dynamical stability of B2 compounds
Source: Sci Rep. 2022 May 4;12:7258. doi: 10.1038/s41598-022-10658-2 (PMC9068927; doi:10.1038/s41598-022-10658-2)
Supplement: Supplementary file 2 — Supplementary Information 2. [file 41598_2022_10658_MOESM2_ESM.zip › pNN/YAl.txt]

-12.5  7.9  7.4  6.1  6.1  6.1  5.8  
-12.5  7.9  7.4  6.1  6.1  6.1  5.8  
13.7  12.1  12.0  11.8  11.8  11.8  11.5  
24.8  28.4  28.2  27.9  27.9  27.9  28.3  
31.0  34.1  33.6  33.6  33.6  33.6  33.7  
31.0  34.1  33.6  33.6  33.6  33.6  33.7  
