# Supplementary material for: Role of the M point phonons for the dynamical stability of B2 compounds
Source: Sci Rep. 2022 May 4;12:7258. doi: 10.1038/s41598-022-10658-2 (PMC9068927; doi:10.1038/s41598-022-10658-2)
Supplement: Supplementary file 2 — Supplementary Information 2. [file 41598_2022_10658_MOESM2_ESM.zip › pNN/GaCo.txt]

-6.1  14.8  15.4  14.6  14.6  14.6  15.3  
-6.1  14.8  15.4  14.6  14.6  14.6  15.3  
19.4  17.1  19.2  19.2  19.2  19.2  19.6  
21.1  18.3  22.3  22.3  22.3  22.3  22.9  
29.3  33.4  33.7  34.1  34.1  34.1  34.4  
29.3  33.4  33.7  34.1  34.1  34.1  34.4  
