# Supplementary material for: Role of the M point phonons for the dynamical stability of B2 compounds
Source: Sci Rep. 2022 May 4;12:7258. doi: 10.1038/s41598-022-10658-2 (PMC9068927; doi:10.1038/s41598-022-10658-2)
Supplement: Supplementary file 2 — Supplementary Information 2. [file 41598_2022_10658_MOESM2_ESM.zip › pNN/GaAg.txt]

-8.5  -5.5  -4.6  -5.0  -5.0  -5.0  -5.8  
-8.5  -5.5  -4.6  -5.0  -5.0  -5.0  -5.8  
8.9  8.0  8.9  8.6  8.6  8.6  8.2  
11.1  8.4  10.4  10.1  10.1  10.1  10.6  
16.5  17.9  18.3  18.1  18.1  18.1  18.2  
16.5  17.9  18.3  18.1  18.1  18.1  18.2  
