# Supplementary material for: Role of the M point phonons for the dynamical stability of B2 compounds
Source: Sci Rep. 2022 May 4;12:7258. doi: 10.1038/s41598-022-10658-2 (PMC9068927; doi:10.1038/s41598-022-10658-2)
Supplement: Supplementary file 2 — Supplementary Information 2. [file 41598_2022_10658_MOESM2_ESM.zip › pNN/CdAg.txt]

-7.0  -4.5  -3.6  -3.8  -3.8  -3.8  -0.9  
-7.0  -4.5  -3.6  -3.8  -3.8  -3.8  -0.9  
10.9  9.9  11.0  11.0  11.0  11.0  11.7  
11.1  10.2  11.1  11.0  11.0  11.0  11.7  
17.0  17.9  18.1  18.1  18.1  18.1  18.3  
17.0  17.9  18.1  18.1  18.1  18.1  18.3  
