# Supplementary material for: Role of the M point phonons for the dynamical stability of B2 compounds
Source: Sci Rep. 2022 May 4;12:7258. doi: 10.1038/s41598-022-10658-2 (PMC9068927; doi:10.1038/s41598-022-10658-2)
Supplement: Supplementary file 2 — Supplementary Information 2. [file 41598_2022_10658_MOESM2_ESM.zip › pNN/CoSi.txt]

-5.4  16.0  19.5  18.7  18.7  18.7  19.3  
-5.4  18.6  20.8  19.4  19.4  19.4  19.3  
19.4  18.6  20.8  19.4  19.4  19.4  19.7  
28.1  23.2  31.3  30.3  30.3  30.3  30.2  
34.6  40.9  42.7  42.3  42.3  42.3  42.1  
34.6  40.9  42.7  42.3  42.3  42.3  42.1  
