# Supplementary material for: Role of the M point phonons for the dynamical stability of B2 compounds
Source: Sci Rep. 2022 May 4;12:7258. doi: 10.1038/s41598-022-10658-2 (PMC9068927; doi:10.1038/s41598-022-10658-2)
Supplement: Supplementary file 2 — Supplementary Information 2. [file 41598_2022_10658_MOESM2_ESM.zip › pNN/LiAg.txt]

-3.9  4.9  4.7  6.3  6.3  6.3  5.3  
-3.9  4.9  4.7  6.3  6.3  6.3  5.3  
9.4  9.9  10.8  11.2  11.2  11.2  11.0  
37.0  37.0  33.8  36.0  36.0  36.0  33.5  
38.4  43.2  40.8  42.5  42.5  42.5  41.2  
38.4  43.2  40.8  42.5  42.5  42.5  41.2  
