# Supplementary material for: Role of the M point phonons for the dynamical stability of B2 compounds
Source: Sci Rep. 2022 May 4;12:7258. doi: 10.1038/s41598-022-10658-2 (PMC9068927; doi:10.1038/s41598-022-10658-2)
Supplement: Supplementary file 2 — Supplementary Information 2. [file 41598_2022_10658_MOESM2_ESM.zip › pNN/LuRu.txt]

6.3  7.4  9.5  9.6  9.6  9.6  9.0  
6.3  12.0  12.3  12.4  12.4  12.4  12.3  
10.8  12.0  12.3  12.4  12.4  12.4  12.3  
14.2  14.0  17.6  17.7  17.7  17.7  18.8  
16.7  19.4  19.5  19.6  19.6  19.6  19.4  
16.7  19.4  19.5  19.6  19.6  19.6  19.4  
