# Supplementary material for: Role of the M point phonons for the dynamical stability of B2 compounds
Source: Sci Rep. 2022 May 4;12:7258. doi: 10.1038/s41598-022-10658-2 (PMC9068927; doi:10.1038/s41598-022-10658-2)
Supplement: Supplementary file 2 — Supplementary Information 2. [file 41598_2022_10658_MOESM2_ESM.zip › pNN/SrTl.txt]

-2.5  1.3  2.2  2.6  2.6  2.6  2.5  
-2.5  1.3  2.2  2.6  2.6  2.6  2.5  
6.0  6.3  6.7  6.8  6.8  6.8  6.7  
9.2  8.7  8.3  8.3  8.3  8.3  8.2  
11.3  13.9  14.2  14.2  14.2  14.2  14.3  
11.3  13.9  14.2  14.2  14.2  14.2  14.3  
