# Supplementary material for: Role of the M point phonons for the dynamical stability of B2 compounds
Source: Sci Rep. 2022 May 4;12:7258. doi: 10.1038/s41598-022-10658-2 (PMC9068927; doi:10.1038/s41598-022-10658-2)
Supplement: Supplementary file 2 — Supplementary Information 2. [file 41598_2022_10658_MOESM2_ESM.zip › pNN/FeRh.txt]

-10.7  10.0  11.9  12.1  12.1  12.1  12.1  
-10.7  10.0  11.9  12.1  12.1  12.1  12.1  
14.8  15.1  15.6  15.6  15.6  15.6  15.6  
20.1  16.9  20.9  20.8  20.8  20.8  20.8  
27.1  30.6  31.5  31.4  31.4  31.4  31.5  
27.1  30.6  31.5  31.4  31.4  31.4  31.5  
