# Supplementary material for: Role of the M point phonons for the dynamical stability of B2 compounds
Source: Sci Rep. 2022 May 4;12:7258. doi: 10.1038/s41598-022-10658-2 (PMC9068927; doi:10.1038/s41598-022-10658-2)
Supplement: Supplementary file 2 — Supplementary Information 2. [file 41598_2022_10658_MOESM2_ESM.zip › pNN/YbAg.txt]

-2.0  3.7  3.4  5.3  5.3  5.3  5.1  
-2.0  3.7  3.4  5.3  5.3  5.3  5.1  
7.6  6.5  6.4  7.0  7.0  7.0  7.2  
9.7  8.4  9.0  9.8  9.8  9.8  9.6  
12.5  14.0  13.9  14.2  14.2  14.2  14.1  
12.5  14.0  13.9  14.2  14.2  14.2  14.1  
