# Supplementary material for: Role of the M point phonons for the dynamical stability of B2 compounds
Source: Sci Rep. 2022 May 4;12:7258. doi: 10.1038/s41598-022-10658-2 (PMC9068927; doi:10.1038/s41598-022-10658-2)
Supplement: Supplementary file 2 — Supplementary Information 2. [file 41598_2022_10658_MOESM2_ESM.zip › pNN/TlSe.txt]

-4.7  -3.2  -9.5  -9.6  -9.6  -9.6  -10.8  
-4.7  -1.9  2.0  1.8  1.8  1.8  1.7  
2.4  6.1  6.0  5.6  5.6  5.6  5.7  
3.9  6.1  6.0  5.6  5.6  5.6  5.7  
6.6  12.6  12.6  12.7  12.7  12.7  12.7  
6.6  12.6  12.6  12.7  12.7  12.7  12.7  
