# Supplementary material for: Role of the M point phonons for the dynamical stability of B2 compounds
Source: Sci Rep. 2022 May 4;12:7258. doi: 10.1038/s41598-022-10658-2 (PMC9068927; doi:10.1038/s41598-022-10658-2)
Supplement: Supplementary file 2 — Supplementary Information 2. [file 41598_2022_10658_MOESM2_ESM.zip › pNN/VFe.txt]

-12.5  13.6  16.6  17.6  17.6  17.6  15.4  
-12.5  16.0  16.6  18.8  18.8  18.8  18.5  
17.1  16.0  16.6  18.8  18.8  18.8  18.5  
18.0  17.3  21.2  22.0  22.0  22.0  20.8  
27.8  35.9  37.0  36.9  36.9  36.9  36.7  
27.8  35.9  37.0  36.9  36.9  36.9  36.7  
