# Supplementary material for: Role of the M point phonons for the dynamical stability of B2 compounds
Source: Sci Rep. 2022 May 4;12:7258. doi: 10.1038/s41598-022-10658-2 (PMC9068927; doi:10.1038/s41598-022-10658-2)
Supplement: Supplementary file 2 — Supplementary Information 2. [file 41598_2022_10658_MOESM2_ESM.zip › pNN/HoN.txt]

-15.3  -32.2  -23.1  -38.0  -38.0  -38.0  -38.3  
-15.3  -15.6  -12.8  -15.6  -15.6  -15.6  -15.5  
4.3  21.5  21.0  19.7  19.7  19.7  20.1  
14.8  21.5  21.0  19.7  19.7  19.7  20.1  
21.7  57.0  58.0  49.4  49.4  49.4  52.4  
21.7  57.0  58.0  49.4  49.4  49.4  52.4  
