# Supplementary material for: Role of the M point phonons for the dynamical stability of B2 compounds
Source: Sci Rep. 2022 May 4;12:7258. doi: 10.1038/s41598-022-10658-2 (PMC9068927; doi:10.1038/s41598-022-10658-2)
Supplement: Supplementary file 2 — Supplementary Information 2. [file 41598_2022_10658_MOESM2_ESM.zip › pNN/DyCu.txt]

3.9  3.8  -0.7  5.3  5.3  5.3  4.9  
3.9  3.8  -0.7  5.3  5.3  5.3  4.9  
7.8  5.3  4.5  5.5  5.5  5.5  6.2  
12.5  11.1  11.6  12.7  12.7  12.7  12.3  
14.2  14.8  14.4  14.6  14.6  14.6  14.6  
14.2  14.8  14.4  14.6  14.6  14.6  14.6  
