# Supplementary material for: Role of the M point phonons for the dynamical stability of B2 compounds
Source: Sci Rep. 2022 May 4;12:7258. doi: 10.1038/s41598-022-10658-2 (PMC9068927; doi:10.1038/s41598-022-10658-2)
Supplement: Supplementary file 2 — Supplementary Information 2. [file 41598_2022_10658_MOESM2_ESM.zip › pNN/ScNi.txt]

7.1  7.9  7.8  9.6  9.6  9.6  9.5  
7.1  7.9  7.8  9.6  9.6  9.6  9.5  
15.1  12.7  14.8  16.1  16.1  16.1  16.1  
17.2  13.3  15.7  16.6  16.6  16.6  16.4  
21.8  31.7  30.3  30.9  30.9  30.9  30.9  
21.8  31.7  30.3  30.9  30.9  30.9  30.9  
